# Supplementary material for: Age‐dependent DNA methylation patterns on the Y chromosome in elderly males
Source: Aging Cell. 2019 Feb 21;19(2):e12907. doi: 10.1111/acel.12907 (PMC6996942; doi:10.1111/acel.12907)
Supplement: Supplementary file 2 [file ACEL-19-e12907-s002.txt]

	X.1	X	MADT_COEF	MADT_FDR	LSADT1_COEF	LSADT1_FDR	LSADT2_COEF	LSADT2_FDR	LBC1921_COEF	LBC1921_FDR	count_sum	hypo_sum	hyper_sum	sum_diff	avg_fdr
1	1	cg03055837	0.897142629664387	0	1.39963333007893	4.24688000791205e-05	1.00896431214599	6.61962547456241e-06	2.60228333267587	0.00201282589191588	2	0	4	4	0.000515478579367392
2	2	cg00311963	0.891429595558283	0	1.17260972685148	7.09913905438953e-09	0.988387909525912	2.25727774250118e-09	1.91778862876456	0.0139940044872072	2	0	4	4	0.00349850346090599
3	3	cg00679624	0.83682374926036	3.73359384107601e-06	1.06988725900512	0.00686675435655929	1.03516024153392	0.0149464958966803	2.54528460359642	0.00361717739084326	2	0	4	4	0.00635854030948097
4	4	cg14180491	1.13352477528271	3.1192661445445e-05	2.78026260440159	0.0063002514691823	2.14309382634434	0.0275329530710868	2.06869077757601	0.00695116553076929	2	0	4	4	0.010203890683121
5	5	cg01707559	1.1945511021805	0.000126644062818777	1.22887680879247	0.0412916265708086	1.73302266274535	0.00127782837635125	4.47432964490456	7.72602404610615e-06	0	0	4	4	0.0106759562585062
6	6	cg18188392	1.98985575436621	0	2.7159657733562	0.0147930413521904	2.55691161587921	0.0189860957748836	3.89268950089212	0.00980170974447999	1	0	4	4	0.0108952117178885
7	7	cg06636270	1.01738860688829	0	1.58135460498229	0.0412916265708086	2.12441740914447	0.000319666009397837	2.83724907585403	0.0076956625043236	3	0	4	4	0.0123267387711325
8	8	cg00214611	0.804610788397324	0	1.22479343349003	8.82229783214102e-05	1.04944143655468	1.7892572502985e-08	3.7564357147644	0.0646984772801921	0	0	3	3	0.0161966795377715
9	9	cg01943289	1.06564277504415	0	1.62036514965831	3.37145397111271e-06	1.23137859131796	1.23590879752556e-08	3.21090163886457	0.0991185907903811	1	0	3	3	0.02478049365086
10	10	cg04790916	1.64983112004585	2.97885929799979e-05	3.22308999048734	0.0865889346400762	3.87286579513029	0.0347234717486574	4.32798388859481	5.50168539478953e-06	0	0	3	3	0.0303369241667771
11	11	cg03052502	0.97419193980969	0	0.557024239618004	0.0388628007948622	1.15724037847369	5.8058523198845e-05	-1.92833582360575	0.183317625019539	2	0	3	3	0.0555596210844
12	12	cg00223952	0.953006472750229	0	1.13991000622349	2.1367680365832e-08	1.01124059569646	3.62708381847673e-11	0.509513293629294	0.241049717430956	1	0	3	3	0.0602624347087269
13	13	cg02624968	0.745460844080203	3.6771412019691e-07	0.69067352176562	0.252861545861496	1.10728710862042	0.00753540254149849	1.64247435501281	5.56104146128222e-06	4	0	3	3	0.065100719289644
14	14	cg16626452	1.31838398491	2.97398270320035e-08	1.49284630174056	0.216831696428355	1.92507568598838	0.0295792562210247	1.48004062205521	0.0275344799166462	4	0	3	3	0.0684863655764633
15	15	cg16894943	1.54072413151893	0.00128901049245219	5.65785517083774	0.00896707257521712	2.74825408929641	0.305143232133333	5.71397088471184	1.47030117676166e-06	2	0	3	3	0.0788501963755447
16	16	cg27611726	1.00214663834492	0	1.30408212907405	0.393666289986351	1.29279243411096	0.00753540254149849	2.26152525363777	9.99147794827885e-05	3	0	3	3	0.100325401826833
17	18	cg01311227	1.11582965603869	0	1.43938799355826	4.24688000791205e-05	1.43495816210437	1.00145847170552e-09	0.481603275211794	0.425058940481298	0	0	3	3	0.106275352570709
18	19	cg13765957	1.03879929613149	0.00233103794221642	0.757765268450304	0.371702699102235	2.71825428684242	0.0295792562210247	2.04542686649689	0.0271298838288345	3	0	3	3	0.107685719273578
19	20	cg01911472	0.870482639137972	0	1.25229816932657	1.40705445415636e-05	1.19883175149851	3.38076233674656e-11	-0.447548033185545	0.471101069646754	1	0	3	3	0.117778785056276
20	21	cg05408674	1.38191142366362	0.000373748046441611	5.1361222779393	0.0027023099916694	1.62841121341365	0.497566084977721	2.88474404510961	0.000173576764091878	1	0	3	3	0.125203929944981
21	22	cg03533500	1.17223872232541	7.51249729091796e-10	2.27577659684051	0.00332944809214197	1.65769567018338	0.0382546163698438	1.21766932092383	0.517128763913687	0	0	3	3	0.139678207281731
22	23	cg08635406	1.24211251376756	8.62251126234795e-08	2.19587216223692	0.0200891147102093	0.703536727406398	0.548966515885739	2.36223986187257	2.26928333376162e-05	1	0	3	3	0.1422696024136
23	24	cg01086462	0.992500037623246	6.02088076365445e-12	1.31690081986855	5.32916247072042e-06	0.954042491967475	0.0163578068093135	0.226519283019733	0.555250533410939	3	0	3	3	0.142903417347186
24	25	cg01828798	0.968182374454231	0	1.0663790126624	3.58581573323136e-08	1.03368551595263	8.69176409423745e-07	-0.760173475304742	0.617612792837958	1	0	3	3	0.154403424468131
25	26	cg02004872	0.91020309182713	4.47857239509396e-14	1.09185278694356	0.000505504253535349	0.965570227590315	3.83755744219155e-06	0.676942300938746	0.679411932859522	1	0	3	3	0.169980318667636
26	27	cg04958669	1.32770051178374	0.00044181671300525	7.37974591266848	0.000131199756173336	0.706811839102175	0.684125532618404	5.45839327760568	1.47030117676166e-06	3	0	3	3	0.17117500484719
27	28	cg03278611	0.821637253877755	8.15724982643229e-09	1.26519288379186	0.000308107897073538	0.950771178893825	4.26510170910886e-05	-0.232867062156101	0.711529734207515	0	0	3	3	0.177970125319732
28	29	cg01882666	1.02768280621304	0.000313704032790999	0.310495968976847	0.728971323781988	3.0084300865117	0.022597933485969	3.34109637777074	0.000367144578808696	2	0	3	3	0.188062526469889
29	30	cg03827298	1.04019438974157	2.44581095376617e-08	-0.503803013933674	0.8022949099034	1.37823338526042	0.0274041754287456	2.74017907995662	0.000504581635371139	2	0	3	3	0.207550922856407
30	31	cg03258315	0.976193447449008	5.79603695699812e-06	1.27356985242082	0.000344765163823506	1.34562265844206	0.00664513798471174	-0.168363263559433	0.866654120429473	0	0	3	3	0.218412454903741
31	32	cg08053115	1.82242698245644	0	0.181042186543154	0.880918404102572	1.46593093007817	0.0295792562210247	4.69402016175681	0.000101468146736067	1	0	3	3	0.227649782117583
32	33	cg10990737	1.1249741335009	0.000763385600956568	-0.216681823538769	0.918632944782799	2.07339940129906	0.0163578068093135	3.23535542595392	0.00100410029946952	4	0	3	3	0.234189559373135
33	34	cg01498999	0.952909717381328	1.28307586351184e-07	0.985806394742336	0.00686675435655929	0.811510665609846	0.046255051911323	0.289438532274933	0.940708467425589	2	0	3	3	0.248457600500264
34	35	cg03905640	1.49102939938981	0	-0.0735075939929371	0.97644283001355	1.91423167283132	0.00335770483907971	1.25048809127055	0.0274007524740136	0	0	3	3	0.251800321831661
35	36	cg03443143	0.997736878546809	0	0.746089423058358	0.0344145474460935	1.33333470584872	5.42306839435015e-08	-4.08155122654659	3.56259827691734e-05	1	1	3	2	0.00861255691488664
36	37	cg01426558	0.972019867827053	0	1.27477204435148	2.35581865126733e-09	1.0799317191535	3.97193389289896e-12	-1.81205959184426	0.037444012441018	1	1	3	2	0.00936100370020214
37	38	cg05544622	1.50629200834275	0	2.5906755192595	0.00332944809214197	2.14078016604281	0.0283569815343467	-2.20379014043331	0.0261840702488174	3	1	3	2	0.0144676249688265
38	39	cg05051262	1.69464780148402	0	1.693041914925	0.0388628007948622	1.5884498139911	0.0307424966895227	-5.44102424974318	0.000263054316520332	0	1	3	2	0.0174670879502263
39	40	cg05608794	1.59276843972744	2.24819328512435e-06	2.55743740331636	0.0747820112697671	3.23410606001364	0.0746450272812123	3.94230587985683	0.000112961055485457	0	0	2	2	0.0373855619499375
40	42	cg02233190	1.01583397035617	1.0110452158025e-09	0.925845893929896	0.058291399409002	1.40335294132959	0.00187792844657864	3.05598154360152	0.113895199793227	1	0	2	2	0.0435161321649631
41	43	cg00975375	1.01532189455226	1.44562547938441e-05	0.794514432476006	0.0946761414513041	0.846487899495696	0.0828780897079664	1.83474925675273	0.00689797890362801	2	0	2	2	0.0461166665794231
42	44	cg15849038	1.47671470096651	1.4035977608942e-10	1.73778933020683	0.159131819991318	2.26510769696508	0.0729097179813089	2.44225746412564	0.0140197505513631	1	0	2	2	0.0615153221660874
43	45	cg08045599	1.10754570538097	4.94295119740234e-12	1.63265878309259	0.0541925279577757	1.06961334953281	0.22679890306757	3.17649576226602	4.0890726638088e-09	0	0	2	2	0.0702478587798404
44	46	cg00035864	1.02300519506165	8.29737829958918e-10	0.603851081996861	0.129603871930104	1.62904501588203	6.92159922007316e-05	1.09773011807553	0.162977668433992	0	0	2	2	0.0731626892965086
45	47	cg26251715	1.1054585532954	2.79432170844434e-06	5.02656718577782	0.0615399554495542	1.63777426559704	0.0376547032104774	0.504130752064432	0.232529962200778	1	0	2	2	0.0829318537956294
46	48	cg02011394	0.72845595824478	2.97969534351009e-15	1.05614831938455	0.00016207711403382	0.726142244830534	0.0539680261208712	1.33032687153281	0.314042524801681	1	0	2	2	0.0920431570091473
47	49	cg04021548	1.10995935220506	0	1.39669258366231	0.159491175700885	1.47956966391326	0.0171704152762266	1.45990451337445	0.222535286632618	2	0	2	2	0.0997992194024325
48	50	cg10811597	1.03437775159886	0.0098800026804798	3.13917860601631	0.0126455588254902	1.95988091659927	0.179013185584649	-1.42561295691852	0.203317512154323	3	0	2	2	0.101214064811236
49	51	cg02606988	0.475199336760746	0.0501425075369615	0.660787042802985	0.344160286368163	1.38473970384341	0.0295792562210247	4.8488180865905	2.5116797261587e-06	0	0	2	2	0.105971140451469
50	52	cg25059696	0.870576755195815	3.14799224133422e-05	2.07546186704375	0.058291399409002	0.73391678991216	0.395936679797352	3.44621764160148	1.39331305085559e-05	2	0	2	2	0.113568373064819
51	53	cg04792227	0.62746425409015	0.0114054769885931	-0.917242787113058	0.388973112258707	1.55729367272252	0.0596388883778396	3.87476171954391	0.000263054316520332	0	0	2	2	0.115070132985415
52	54	cg00762184	1.74266520100322	0.0166753557479914	2.84677995887686	0.174536394897256	3.29551162185674	0.279426239461933	6.33445008934312	4.80820056270625e-07	3	0	2	2	0.117659617731809
53	55	cg15746461	1.03440008885015	4.10191278938504e-05	1.92757883473736	0.118438327304399	2.30669878086284	0.0213606161763902	1.52266134994394	0.341976951207213	2	0	2	2	0.120454228453974
54	56	cg14467015	1.40560079488407	0.00107560581512555	2.23467991585219	0.388973112258707	4.9194432098278	0.0155198602127552	0.680058980086129	0.0803408903578893	3	0	2	2	0.121477367161119
55	57	cg17816615	1.96244974700761	2.00782181991599e-08	2.4707707918198	0.420110241316135	3.69017874464351	0.0729097179813089	2.66925759900427	5.50168539478953e-06	2	0	2	2	0.123256370265264
56	58	cg04477336	1.31196938298354	5.83653022553081e-12	1.601089627485	0.0611697125505195	1.70536740419528	0.022597933485969	-1.26352193729377	0.460806875282187	1	0	2	2	0.136143630331128
57	59	cg15431336	1.17590622024527	1.48360312422366e-08	1.66868314924108	0.254662888515242	1.41681318831088	0.289361890940911	3.46605964532018	0.00206438467370565	0	0	2	2	0.136522294741473
58	60	cg07607525	1.00468299819437	0	1.1451280019858	0.115887665940336	0.849344355605642	0.461713959326845	4.67996760934565	3.77085691815693e-05	1	0	2	2	0.144409833459091
59	61	cg04448376	0.636298620021425	0.00722978977542539	0.948104243984309	0.431245173772411	2.53042805935703	0.0295792562210247	4.38682219629215	0.133173474394503	0	0	2	2	0.150306923540841
60	62	cg05940236	1.05617008636102	8.82222331938187e-06	4.26288893413378	0.00367243477520656	1.78687143089918	0.279942369746014	2.85913576683558	0.317647883132449	4	0	2	2	0.150317877469247
61	63	cg02616328	0.837561497195668	0	0.748143261068732	0.0528597349059306	0.957042320399202	0.0030352878064632	0.238459242073591	0.551917902933108	0	0	2	2	0.151953231411375
62	64	cg00479827	0.877808288304362	6.08397915106833e-08	0.432366032871021	0.325257737172009	1.40354185974755	1.57491078943571e-07	2.93793766362034	0.291413560281414	1	0	2	2	0.154167878946073
63	65	cg18085787	0.867535798174463	1.55219197388916e-05	-0.871213211631548	0.45608196491907	1.23152477328082	0.019427982052893	0.709051537077953	0.151118411894402	0	0	2	2	0.156660970196526
64	66	cg27539833	1.07207986217842	4.13358236528438e-12	1.39863894116854	0.174536394897256	2.32150437675314	0.0161337742699017	-0.563642276058563	0.465198107628455	1	0	2	2	0.163967069199937
65	67	cg15027426	2.67642010713064	9.4725829915654e-05	1.39047929997529	0.571964431368823	2.79401947250172	0.0587550701075991	2.37525320071195	0.0366511309826031	2	0	2	2	0.166866339572235
66	68	cg27325772	1.33172099992986	9.09505750066519e-07	1.5563500726057	0.188593431613374	1.01783561506576	0.497566084977721	1.58647895407024	0.000108637808996767	0	0	2	2	0.17156726597646
67	69	cg20764275	0.360709105598912	0.236026741581959	-1.12027899739219	0.427416249403251	2.03871905774706	0.0295792562210247	3.28581679320907	0.00557119343999743	1	0	2	2	0.174648360161558
68	70	cg20864678	0.911872001988068	0.00297826252338775	1.05736378346304	0.520805530712082	1.99221510833365	0.0030352878064632	1.48093657961706	0.189516677207446	2	0	2	2	0.179083939562345
69	71	cg00243321	1.90911854767581	0.0098643704865949	3.58746043637441	0.058291399409002	-1.71423576695344	0.648509308187984	1.62483623228626	1.88950767283767e-07	1	0	2	2	0.179166316758587
70	72	cg10252249	2.35017544118876	9.69890834312536e-13	1.49297276395701	0.371702699102235	2.73948168256046	0.0347234717486574	1.18001867285857	0.333792324116531	1	0	2	2	0.185054623742098
71	73	cg04193779	1.84249474768694	0	0.821652837749267	0.614611187972381	1.62632286246745	0.0218808540017669	-4.82654626985079	0.150379714223786	0	0	2	2	0.196717939049484
72	74	cg03155755	1.13307255936098	4.99827836289937e-05	1.2367040774784	0.289141923998791	0.814084557342897	0.505960092033359	4.38378619634432	0.000708038881951336	2	0	2	2	0.198965009424433
73	75	cg25518695	0.801755296776179	3.68945833706391e-06	-0.479212525939759	0.559555300890507	0.605798921399101	0.296999068746344	3.78546576134713	0.000215067320597328	1	0	2	2	0.214193281603946
74	76	cg15516537	0.654827442617455	0.010713435080696	-0.622589409731203	0.788189405836103	2.25597565106717	0.0549454834212694	2.91633202849899	0.00948420404836534	3	0	2	2	0.215833132096609
75	77	cg14442616	1.98699975494848	2.60469086036345e-07	4.69537768779003	0.0138697849134926	3.14827876151304	0.151439889138802	-1.19236301824768	0.711529734207515	1	0	2	2	0.219209917182224
76	78	cg15345074	0.795153345561348	2.12621336568375e-05	-0.404680454633241	0.741491665288017	0.890708437574693	0.165105827686382	6.72769060278969	0.000218587490278581	1	0	2	2	0.226709335649584
77	79	cg09228985	1.766333107301	4.21595728880677e-06	2.24307898492049	0.270486131017968	2.90968018769486	0.0096053992134685	0.776480242556467	0.628242646023692	3	0	2	2	0.227084598053104
78	80	cg15810474	1.35813929398046	1.45403220820391e-05	0.840492873624481	0.676297221832528	2.52490541544539	0.247296544904328	1.35050100991079	0.000173576764091878	2	0	2	2	0.230945470955757
79	81	cg06237805	0.995218070245261	0.000757990505120404	1.35032860056149	0.465548903515836	2.35694181573288	0.00750038050057582	0.494133670380821	0.465198107628455	2	0	2	2	0.234751345537497
80	82	cg13308744	1.10362934528909	0.000161964081409499	-0.63371908516254	0.814061103632135	2.3562625993487	0.0920002355946261	2.85898962508387	0.0388887017533431	2	0	2	2	0.236278001265378
81	83	cg14671357	1.75696362156228	4.21595728880677e-06	1.51848299411955	0.407341152766766	1.28904380001158	0.569723668014452	5.11470816735866	4.47825200292645e-05	1	0	2	2	0.244278454814634
82	84	cg15059553	1.20355431794618	0.0316494579731831	0.191413695730042	0.92097441897655	3.67024254197376	0.0729097179813089	5.32616382448042	3.71274020716668e-05	1	0	2	2	0.256392680583278
83	85	cg02126249	1.41498760017834	0.00209282494612566	1.25387714862661	0.06393395343825	-0.138819753908117	0.959811495810176	5.13723017700096	2.76488353107148e-05	1	0	2	2	0.256466480757465
84	86	cg01757887	3.29193740776747	3.23004774765061e-05	2.28885465507297	0.31985789190349	1.91176314537651	0.679899516778793	0.970851525109173	0.0451902903776901	1	0	2	2	0.261244999884362
85	87	cg08593141	1.76687606322386	0.00475046579370971	0.546763839131209	0.756789552740762	1.51943522840383	0.296999068746344	2.40963101151857	0.00551541116076796	1	0	2	2	0.266013624610396
86	88	cg10593480	1.62701414152258	0	2.64656852199439	0.105709610304872	1.56880936772934	0.0492821224537224	-0.355304464720045	0.914705430499872	0	0	2	2	0.267424290814617
87	89	cg06628792	0.613180939201292	0.00296597264911441	-0.640070160353342	0.615262589422438	0.400468980360203	0.456354228520808	4.38190735738966	1.82299308802295e-05	2	0	2	2	0.26865025513081
88	90	cg11816202	1.35259745643972	0.000512470979072455	2.63634567431452	0.0995587444562755	0.070609393919831	0.973131583604153	3.65938708865141	0.0049313179213428	1	0	2	2	0.269533529240211
89	91	cg25012987	0.546191673281034	0.0216004578345204	-0.272824160304325	0.862497488208211	0.933934383818771	0.199095987970092	4.47946462417428	1.33249078272009e-06	2	0	2	2	0.270798816625901
90	92	cg14133106	1.2338878239017	2.61084419983898e-09	-0.0250634611949183	0.986870979092833	0.819514981976371	0.0978897806552003	2.5503615019917	0.00131837601899722	1	0	2	2	0.271519784594469
91	93	cg18032798	1.68901963259807	0.00117466803254371	-5.26949234098474	0.103586178639821	0.12611490682882	0.968330364592493	7.04425636280213	0.0296295370281544	2	0	2	2	0.275680187073253
92	94	cg05678960	1.5279303951464	0	1.64303877732622	0.159131819991318	1.92707275932433	0.0295792562210247	-0.0253654253061246	0.91480399124383	3	0	2	2	0.275878766864043
93	95	cg26983535	0.866397609038909	0.000150794955942181	0.185363186454561	0.918325166122742	1.11609424738336	0.158562219466521	2.953977177917	0.0275344799166462	0	0	2	2	0.276143165115463
94	96	cg06576965	0.899079475272948	0.0429032598663478	-1.83282621652681	0.501876389651121	0.978046020953477	0.581981586539379	2.89060315871697	0.00101762049665241	3	0	2	2	0.281944714138375
95	97	cg02522936	1.53279819921059	2.75335657146509e-07	1.8970976027097	0.00686675435655929	0.554453393515693	0.812707123397909	1.55640993101862	0.319957077395539	2	0	2	2	0.284882807621416
96	98	cg03706273	1.15594347800345	8.23417524640848e-13	1.07930231513892	0.431245173772411	1.42538593550852	0.0163578068093135	-0.483610568527136	0.701253906270749	0	0	2	2	0.287214221713324
97	99	cg10799208	1.25671296657386	0	0.604911353932319	0.451410451202191	1.27738295822611	0.0454823547966381	1.23474402035395	0.657085641143437	0	0	2	2	0.288494611785567
98	100	cg15273954	1.07249610797416	0	0.811694147220476	0.285586198919269	1.54455292675584	0.0150784040408143	0.29582735163871	0.900989555647285	0	0	2	2	0.300413539651842
99	101	cg14463736	1.24341171738889	6.48192111287112e-08	2.99167219869464	0.00332944809214197	0.489218068052785	0.679899516778793	0.68312589294381	0.529113048307901	2	0	2	2	0.303085519499512
100	102	cg17430262	0.814367681173501	0.0451640512586036	-1.18441102177927	0.192367830011073	-0.123862323210064	0.968330364592493	1.80832381484445	0.00799758884598114	1	0	2	2	0.303464958677038
101	103	cg04689676	1.08482927508094	0	0.224444143837383	0.884430579663693	1.13885660709793	0.0285743555575546	0.71756129586148	0.305744918756662	2	0	2	2	0.304687463494477
102	104	cg04817258	1.7565830488723	0.000344611008836979	0.592514737413755	0.542167229054245	-1.32608620734916	0.679899516778793	2.30008282246842	3.92761323947e-06	0	0	2	2	0.305603821113779
103	105	cg19244032	1.04486169294362	2.72075285738268e-05	2.59861943308209	0.355775017426607	0.312625981294611	0.872483964771439	4.82866084623413	6.11483800626172e-06	2	0	2	2	0.307073076141156
104	106	cg04964672	1.15462717540442	3.76433498308485e-09	0.667709900695836	0.721116701142768	2.24417867479937	0.0404721474432653	-0.45310087407104	0.469624628098881	2	0	2	2	0.307803370112312
105	107	cg03672679	0.885410507330585	6.78396603493833e-08	-0.0248264159360601	0.984985093947267	0.681439749666867	0.247296544904328	2.6241229605578	0.00381719326920935	0	0	2	2	0.309024724990116
106	108	cg08455548	3.42963400920279	0.000145575625946694	2.68182114645192	0.270486131017968	0.335128393858927	0.946678489380706	0.784478162695481	0.0239463196102577	4	0	2	2	0.31031412890872
107	109	cg03359666	0.51557360822041	0.00477004459521164	1.49171993090226	0.0383526326063171	0.706950060800225	0.397582929457521	-0.143246673791017	0.867719880036418	0	0	2	2	0.327106371673867
108	110	cg07456370	1.33752853342169	3.4502178891671e-10	0.469315359781935	0.745249074682539	1.4728189566527	0.0096053992134685	0.550642729474185	0.556233273464714	1	0	2	2	0.327771936926436
109	111	cg05954446	1.01529494161708	7.26097213959381e-08	-0.965680307137645	0.451410451202191	3.10696626406034	6.61962547456241e-06	-0.407738198569126	0.866654120429473	0	0	2	2	0.329517815966715
110	112	cg26497631	1.92473726387834	0.0023504342896979	1.37027653692068	0.673889996551966	1.5563431521055	0.684125532618404	3.37454590359243	6.21878051527549e-06	2	0	2	2	0.340093045560146
111	113	cg27443332	3.12763730051134	1.27147520751209e-05	0.63969888949242	0.791064669862996	1.36899036033863	0.544560020973629	2.40605567111252	0.0392992519095798	1	0	2	2	0.34373416437457
112	114	cg05480730	0.853698226412039	0.00132255128277389	-0.208048215223926	0.793198368402952	0.59286265853907	0.559542344956395	3.46034281233258	0.0274721981313773	1	0	2	2	0.345383865693375
113	115	cg05672930	0.69082801469842	0.000567640667487432	0.355711405020873	0.475776851604056	0.100423337513433	0.929222006150217	2.81624875642054	0.000160805552846709	1	0	2	2	0.351431825993652
114	116	cg10841270	1.34812461957712	1.58937437530875e-05	0.413402236162234	0.852509402271589	0.718625130738702	0.560549501800482	6.18616827390784	0.00163358082338492	3	0	2	2	0.353677094659802
115	117	cg05202434	1.08661032710949	4.07378594141887e-08	1.18314001170418	0.513870994164054	0.228887207472129	0.903484585565479	3.5767886613107	5.99577791969746e-05	3	0	2	2	0.354353894561647
116	118	cg06558765	0.974850077295202	2.34359289006855e-05	-0.202088031213886	0.939864346452274	0.619643795976828	0.468179288287657	0.67267337815856	0.0434861323180243	0	0	2	2	0.362888300746714
117	119	cg17913570	2.71591918562031	2.98035038341704e-07	-2.23312819798467	0.56147488725841	-0.340831641070619	0.905813051236655	1.46753334243719	0.000261156846441491	4	0	2	2	0.366887348344136
118	121	cg02402208	1.84855714497111	0.00108502695775227	-1.60796383736862	0.748352525811523	1.19265084358577	0.802434217842422	1.80106294129784	0.00189529703985787	0	0	2	2	0.388441766912889
119	122	cg11021362	1.2688767986314	1.73194791841525e-14	0.53833590241529	0.728149990654958	1.94102033810879	0.0163578068093135	0.324505524797532	0.8214413219011	1	0	2	2	0.391487279841347
120	123	cg16292375	0.0632243153955667	0.842831104927007	0.70644908899945	0.707972188861349	1.7481265468105	0.0392059230322586	2.48972890596713	0.000681058966522668	1	0	2	2	0.397672568946784
121	124	cg22509014	1.10363258004883	0.00132255128277389	1.47859389951082	0.622468352024883	0.0881179043280428	0.968330364592493	0.664635186947422	0.00477271403597485	1	0	2	2	0.399223495484031
122	125	cg05530472	0.983103775475634	2.97885929799979e-05	0.310265642782055	0.883283317135384	1.49698719612527	0.0347234717486574	-0.827224979058601	0.726479187753521	1	0	2	2	0.411128941307636
123	126	cg25071634	1.8226130333669	0.0124897808584972	1.14651409113205	0.715629475785514	0.374357714311042	0.933436327458676	1.69562770561541	0.00183891713238196	4	0	2	2	0.415848625308767
124	127	cg15422579	1.82162500598625	0	0.48397577696481	0.8022949099034	3.12657760519905	0.0218808540017669	-0.238273746247388	0.843249875001327	2	0	2	2	0.416856409726624
125	128	cg09856092	1.83758045820125	0.0498926583390443	-0.0130279247397746	0.999260447455967	1.65394605658756	0.662766937069531	6.22143441914389	0.000603897449437809	0	0	2	2	0.428130985078495
126	129	cg09197443	0.887937020934807	4.16973059066791e-06	0.0017677326056627	0.999260447455967	1.55840333511088	0.0149464958966803	-0.2529838011248	0.711529734207515	1	0	2	2	0.431435211822688
127	130	cg00121626	0.586262342134138	0.0380271790473589	0.126501640489769	0.855806742131704	0.224930387030195	0.880525088592446	2.2561074487494	0.013114532523825	3	0	2	2	0.446868385573833
128	131	cg15183843	1.03102866415938	0.000567640667487432	0.0594916286246768	0.981381553397026	1.04795921569661	0.812126336532831	1.43949148091377	0.00402261661998273	2	0	2	2	0.449524536804332
129	132	cg00576139	1.89311103845759	1.88912577410888e-05	-0.0916934866652159	0.954091682664308	0.292014158011371	0.911605670625587	2.63806485028225	1.33249078272009e-06	0	0	2	2	0.466429394259605
130	133	cg14492024	1.27365353876733	0.00421938798664014	0.144077217457588	0.94114631095602	0.19462035087287	0.930471459089738	4.90791455437676	1.47030117676166e-06	0	0	2	2	0.468959657083394
131	134	cg05098815	0.632081041337059	0.0150678943134757	0.121788227652409	0.94114631095602	0.0768675873218977	0.946678489380706	4.71324780575397	0.0425208206020132	2	0	2	2	0.486353378813054
132	135	cg10067523	1.33903340418476	0.000837996604326516	-0.0801978455724862	0.97644283001355	0.0424874271602343	0.985439284115039	3.52652958002075	0.000363822084556551	2	0	2	2	0.490770983204368
133	136	cg09898573	1.35188188985515	0.00202260439169108	-0.0408757986900485	0.988027344411734	-0.0332768306585563	0.985439284115039	4.37976418582573	1.8635914881057e-05	2	0	2	2	0.493876967208336
134	137	cg00335297	0.704552757128373	6.26139911407833e-10	0.717071375078439	0.0615399554495542	1.17960127604014	1.23122555997022e-06	-1.22030680760786	0.00608606861956484	4	1	2	1	0.0169068139802047
135	138	cg09350919	1.87682326460153	9.790060241599e-06	2.63263213445367	0.06393395343825	3.77685027072014	0.0163578068093135	-2.16101318050175	0.0168896460058652	3	1	2	1	0.0242977990784176
136	139	cg14303457	1.38121331880773	0	1.95256920143846	0.0734341537801248	1.11030115447685	0.0096053992134685	-2.34262034106075	0.0223602347655823	1	1	2	1	0.0263499469397939
137	140	cg06587955	1.45442819742665	1.65780839348659e-12	1.81799361461038	0.0870992586084835	1.72288278960247	0.127272560023731	-0.755750597256271	0.0781649253360146	1	0	1	1	0.0731341859924717
138	141	cg27578568	1.83685908445265	0.00117701594198892	3.80947317767163	0.174536394897256	3.1167639940403	0.0857527361795783	-1.74242624822252	0.108303739714373	1	0	1	1	0.092442471683299
139	142	cg02056550	0.806187062927711	0.202552309995318	3.00724823233406	2.80154276843802e-05	1.99189387325161	0.0857527361795783	2.81706839916502	0.0986241491527	2	0	1	1	0.0967393026888201
140	144	cg09460641	0.614970168438535	0.0209347191017416	1.02437967138962	0.419885942356445	1.55432622601772	0.019427982052893	-4.10332697816457	0.00201878850055218	1	1	2	1	0.115566858002908
141	145	cg09595415	0.789939485382358	0.111072144985659	3.3760699029429	0.195722216415349	3.91034665029712	0.0288930514044174	2.06677209578138	0.162977668433992	1	0	1	1	0.124666270309854
142	146	cg09748856	0.101535684431075	0.397277278421606	-0.625120296943761	0.141308737097903	-0.556327812057471	0.0596388883778396	3.84099717680033	2.4315897231207e-05	0	0	1	1	0.149562304948645
143	147	cg15295597	1.31192302680002	5.84253591133599e-11	2.0314192775256	0.10863525213157	1.51329834582049	0.409055900601733	1.66160184248673	0.154303508969735	0	0	1	1	0.167998665440366
144	148	cg25914522	1.34227838961512	1.00623621311401e-06	-1.47385903495656	0.451410451202191	2.30429354483358	0.247296544904328	2.07906554300895	0.0505379099092622	2	0	1	1	0.187311478062999
145	149	cg05618150	1.25415961198494	7.8331870926816e-07	3.85040904665726	0.0995587444562755	1.44531598823038	0.466189964342691	0.610724132892524	0.189516677207446	0	0	1	1	0.188816542331281
146	150	cg10620659	1.16176685044818	2.97398270320035e-08	-2.04502560016761	0.246758488521549	1.24156262989854	0.274868286770508	-2.26761226700599	0.333792324116531	1	0	1	1	0.213854782287104
147	151	cg05378695	0.999182707053649	2.35113042990065e-06	-0.9609999000553	0.548765326813805	0.85052469113146	0.263572111111948	1.09630483477837	0.0587563563964587	1	0	1	1	0.21777403636316
148	152	cg04831594	-0.771361974375073	0.102094748408386	1.82061400463992	0.482303719895314	1.55578604901943	0.290317718332598	3.61150617790236	0.00050005493759002	1	0	1	1	0.218804060393472
149	153	cg01141334	1.09639734344936	0.0621647082874545	2.43418128227751	0.203905477426359	1.44511006650685	0.63445780542028	4.9148981809756	0.000708038881951336	2	0	1	1	0.225309007504011
150	154	cg13851368	1.43365219134301	2.28415044383629e-09	1.25467993175234	0.45608196491907	2.20918514233688	0.0539680261208712	-0.983832374851121	0.39654324041805	0	0	1	1	0.226648308435535
151	155	cg08816194	1.08638220199482	8.52385617796641e-08	2.5015628856164	0.0615399554495542	1.41051370576925	0.336265801484963	0.834930964413556	0.53090222780339	0	0	1	1	0.232177017494117
152	156	cg14210405	1.4507016351858	0.0279035138964792	-5.919309211972	0.0384352985601921	-0.757617412143995	0.821863320885106	2.25576625466701	0.0421475567896241	1	1	2	1	0.23258742253285
153	157	cg17741448	1.09137719896211	2.2519988481425e-07	1.33814059191812	0.330105076649256	1.78061396118165	0.134571880922386	1.00634868978439	0.477537768002961	3	0	1	1	0.235553737693622
154	158	cg02012379	0.686664314133855	0.0507625289381843	1.41389531999746	0.0145393539367749	0.570185613583317	0.497629014650501	-1.80159779444829	0.380039310416501	0	0	1	1	0.23574255198549
155	159	cg16552926	1.10490542391252	0.0265263023395253	2.57136969333503	0.410399705608807	3.33392011073231	0.22627833159104	0.479491380436395	0.300260074548071	0	0	1	1	0.240866103521861
156	160	cg10959847	0.868917134801977	0.0918458656884706	-1.27675047227286	0.253775004156233	-1.5684140127568	0.626594540436767	3.13393739733021	0.00226497365469379	2	0	1	1	0.243620095984041
157	161	cg06502680	1.04585756169552	0.255565826381446	1.58300092735023	0.520805530712082	-3.58787046060783	0.19430282462356	2.17172233431226	0.0039564349875118	2	0	1	1	0.24365765417615
158	162	cg04303809	0.711895359980357	0.0476069161101218	-3.55828314511445	0.0145393539367749	0.251260094217585	0.916833080908152	4.79469078395945	1.88950767283767e-07	1	1	2	1	0.244744884976454
159	163	cg01984154	0.261122166060386	0.0379727608183126	-0.682773660156213	0.480465445437924	-0.780160751634874	0.352547437818566	0.692411559054515	0.113895199793227	2	0	1	1	0.246220210967007
160	164	cg09703571	1.17472752169441	1.13515727292679e-05	1.20045478364862	0.372663449126922	1.86255920124684	0.221918424600473	0.410020185314673	0.406330090539388	0	0	1	1	0.250230828959878
161	165	cg09829904	0.8231419453047	3.93502888759322e-05	-0.337322042664383	0.8022949099034	1.095058023251	0.0903828090793982	3.70681316932362	0.113895199793227	1	0	1	1	0.251653067266225
162	166	cg02105393	1.5158854791288	0.000366918645611083	1.47035628475933	0.101735832345306	0.55871172587395	0.813617185394854	1.59657308099261	0.0916149979569037	2	0	1	1	0.251833733585669
163	167	cg04419680	1.62368743867692	1.56280994151776e-12	1.86454744805649	0.219611663910762	1.56307090876511	0.314376723806901	-0.629561786638466	0.477537768002961	0	0	1	1	0.252881538930546
164	169	cg17660627	-0.89289715691274	0.0952077682733959	-1.20823907859863	0.192367830011073	-0.651429663829014	0.756502244729494	2.37704637454371	0.000966943715182379	4	0	1	1	0.261261196682286
165	170	cg08921682	0.897558309782396	0.249590903418521	-1.70037027446278	0.413463883359888	2.86708283278213	0.395936679797352	4.72091894118949	0.000267141905594914	1	0	1	1	0.264814652120339
166	171	cg05621349	-1.14560431830613	0.0569994928744486	-0.270693054134857	0.918632944782799	1.65395328037587	0.0637406998212643	3.65552850290936	0.0225301863140833	2	0	1	1	0.265475830948149
167	172	cg05890011	0.177284839551199	0.548259444716092	-0.318630748528324	0.296713536354312	-0.425797376183409	0.207750949469856	5.1290273395102	0.0102574784001049	2	0	1	1	0.265745352235091
168	173	cg10267609	1.66368736402509	4.84582754054105e-08	2.30585348032146	0.253775004156233	1.48813597138959	0.290317718332598	-0.493544102553297	0.519835752574428	1	0	1	1	0.265982130880384
169	174	cg27545697	2.22916359042164	2.3312275566746e-11	1.84357138936619	0.218089946490846	0.97687409650379	0.193585932641846	0.471791447134643	0.652335741722409	0	0	1	1	0.266002905219603
170	175	cg02730008	2.31792088229933	0.000227456714807375	0.657785607721978	0.388973112258707	1.60814552686914	0.0878495021368047	1.0933456206625	0.591494325448703	1	0	1	1	0.267136099139756
171	176	cg13365400	-0.410500073887333	0.111072144985659	-0.937297253677998	0.146832508158801	-0.174477329786158	0.815529391358617	3.56405190119663	1.37486160049101e-06	1	0	1	1	0.268358854841169
172	177	cg15700967	-0.354766705715148	0.515133487493072	-0.910856927026503	0.465999909958368	2.18542053847035	0.100464200386927	2.73339320244413	0.00154450692578027	1	0	1	1	0.270785526191037
173	178	cg09730640	1.36026963641086	0.0542498319695529	-1.45005888269889	0.548765326813805	-1.84480062703026	0.486539916423995	0.94609779188693	0.0216551167190706	0	0	1	1	0.277802547981606
174	179	cg10076560	-0.409798732145865	0.420545638985715	0.868054120695748	0.513870994164054	-1.93865058478462	0.17808760710074	2.96029710248634	1.84519338490956e-05	2	0	1	1	0.278130673046089
175	180	cg27248959	0.476311802989481	0.104240370648763	1.30669429199817	0.451410451202191	0.881837522912215	0.55688153989548	2.12579402791931	0.005955401338683	2	0	1	1	0.279621940771279
176	181	cg08258654	0.915989629486664	0.0528285289089209	0.501666694493353	0.735575879131854	1.45860502223298	0.333355515452117	1.6552416560114	0.000417413991369151	2	0	1	1	0.280544334371065
177	182	cg14933403	1.11049220446074	0.00026780533076064	1.5031795003373	0.104442628160516	0.471584506859028	0.853711678093187	1.39461505628142	0.188858881556235	1	0	1	1	0.286820248285175
178	183	cg04170994	0.360924114186476	0.194429202496434	0.481503289106694	0.673889996551966	1.00166532377645	0.279426239461933	1.65567084260038	0.0328505185660491	2	0	1	1	0.295148989269096
179	184	cg27265812	1.00087212130591	0.000548607172890629	3.30476280240835	0.253775004156233	-1.46136161189939	0.612006447448885	0.514210078025435	0.31697969772421	1	0	1	1	0.295827439125555
180	185	cg02839557	-1.19177160180379	0.304465866678848	-2.47453103214192	0.330105076649256	-2.59796098141988	0.565821989748988	9.98025772922561	2.45304035122775e-07	1	0	1	1	0.300098294595282
181	186	cg13845521	1.08853441460435	1.79610909226215e-05	1.51783471000633	0.412968207269927	1.73255550398114	0.336265801484963	0.844746675414772	0.476506936897914	2	0	1	1	0.306439726685932
182	188	cg26046487	-0.212054548977155	0.286190073027973	-0.281218587862635	0.655058728886364	-0.590983931767772	0.290317718332598	3.31157022217873	0.00451974158730009	2	0	1	1	0.309021565458559
183	189	cg27355713	-0.179416002819451	0.481335577979332	-0.278136879672797	0.630427490611121	-0.999435155404032	0.127272560023731	5.86300149812433	2.86855357722307e-07	2	0	1	1	0.309758978867385
184	190	cg13805219	1.22468957620723	0.000472284372965276	3.17784222892626	0.128706920628934	3.08500170573983	0.148162544340298	0.0440443277268856	0.961707654860835	1	0	1	1	0.309762351050758
185	191	cg21106100	0.337189553681341	0.60111376370819	-1.18568806357368	0.407892573531895	1.80070972121406	0.207548361464959	2.64267199689957	0.0253305457428944	2	0	1	1	0.310471311111985
186	192	cg10666546	1.08436583740482	7.36984777930496e-05	2.13777907695708	0.216831696428355	0.90488941251342	0.515736851318291	0.423777031341425	0.550498361529201	2	0	1	1	0.32078515193841
187	193	cg24837623	1.48025269341031	0.00475141052246999	-0.861219192187734	0.701629445017703	1.19028738627956	0.538220514925938	4.88668737861843	0.0523419617550357	1	0	1	1	0.324235833055287
188	194	cg09408193	1.42300296655939	2.84317271412951e-07	0.918944623389327	0.428121140581009	-0.370479802257723	0.815529391358617	0.969671768079361	0.0796833131628378	2	0	1	1	0.330833532354934
189	195	cg27049643	1.49920437991981	0.000472284372965276	1.5813763783535	0.667910655189532	2.79390233242378	0.277594214446145	2.89400725643592	0.382145140106688	2	0	1	1	0.332030573528833
190	196	cg25667057	0.985288089538407	0.000370735459449504	1.32183378297833	0.297341633124125	1.56773586038618	0.060114174633767	-0.0105719477843092	0.992082794423225	1	0	1	1	0.337477334410142
191	197	cg03244189	1.43110818433862	0.160922752885065	-1.46517835108031	0.657090997317286	-1.93266755273762	0.497869949395789	1.5603984876638	0.0384446234708695	1	0	1	1	0.338582080767253
192	198	cg04123665	1.78377393232316	0	-0.0728828187075686	0.967549512012783	1.4005427729553	0.0699169327509219	0.282728611527195	0.350212896264131	2	0	1	1	0.346919835256959
193	199	cg05557315	0.7675793891977	0.00607752792188787	-0.830058864914906	0.748352525811523	1.33759522955006	0.496841484485452	-3.54983107740429	0.160755985944547	1	0	1	1	0.353006881040852
194	200	cg15758480	0.969807522419328	0.0268082817000552	-0.622256704411714	0.75668859930743	-1.37520893269008	0.574635045255559	0.812148455105332	0.0595796546597242	1	0	1	1	0.354427895230692
195	202	cg25443613	1.02388334620157	2.46390299353123e-07	-0.532877581380543	0.634834901072922	0.863006532696808	0.0596388883778396	0.404822587430863	0.726213594584317	0	0	1	1	0.355171907606344
196	203	cg11684211	1.55947648766297	0.0269778508549615	-2.22365709904109	0.394489794512609	0.395731125077038	0.922292672742936	2.80020304177932	0.0803408903578893	2	0	1	1	0.356025302117099
197	204	cg03930849	0.903263643072123	0.0171112134844245	1.7367256282856	0.112079426614645	0.326961055635791	0.87112431619117	-0.612417475370601	0.460806875282187	1	0	1	1	0.365280457893107
198	205	cg10213302	0.438070124301495	0.509124432365511	3.11526817669364	0.253775004156233	1.10432763076026	0.73386761110379	5.81174671046171	0.000113625518994921	1	0	1	1	0.374220168286132
199	206	cg00676506	2.32021737051697	0.0023349623583819	-0.793588475449708	0.785157961806508	2.39753800437349	0.488114097582763	-0.851570665206316	0.222535286632618	0	0	1	1	0.374535577095068
200	207	cg10835413	0.69987550501898	0.000120635912622902	-0.564549820384405	0.612988462137605	0.749728616051943	0.162580942839903	0.17848451530501	0.726479187753521	1	0	1	1	0.375542307160913
201	208	cg07765982	0.343499996028692	0.443184358663183	-0.883386654467983	0.518068612812909	1.45568508195689	0.573182824058401	7.56410839146107	0.000559131765805857	0	0	1	1	0.383748731825075
202	209	cg11225091	0.528100895176088	0.177130167751785	-2.34722689186198	0.604082607189306	0.953168889095562	0.756502244729494	4.87931413094445	2.5116797261587e-06	3	0	1	1	0.384429382837578
203	210	cg04864270	1.24542018366939	2.60469086036345e-07	0.225332948226676	0.918632944782799	2.48592437422823	0.161133585472713	0.673513490473814	0.476506936897914	0	0	1	1	0.389068431905628
204	211	cg14029254	1.2549012499976	0.0217999614409512	-1.63354023630575	0.253775004156233	-1.42015247321955	0.569383057091124	-0.394377894457998	0.711529734207515	1	0	1	1	0.389121939223956
205	212	cg17812515	0.857340614930236	0.00324091576535025	0.864243310213754	0.421896978303179	0.761356790780851	0.40514623514788	0.367666586383846	0.726213594584317	0	0	1	1	0.389124430950181
206	213	cg10239257	1.43027648139992	3.1192661445445e-05	1.31091679880727	0.553782860395418	1.48180262084158	0.336265801484963	0.203661079460747	0.670336415348867	0	0	1	1	0.390104067472673
207	214	cg10557773	0.779430606997597	0.00607752792188787	-0.338903434728166	0.814061103632135	1.21714215141441	0.0903828090793982	-1.44927998295171	0.652335741722409	0	0	1	1	0.390714295588957
208	215	cg25640065	1.74243250135219	0.000682215038921463	-0.380660246174919	0.851078684945047	2.56987079481926	0.256243421168963	0.30089310162305	0.487558838987029	1	0	1	1	0.39889079003499
209	216	cg24016855	-0.285910717840981	0.667269988479927	0.577745372116208	0.722983150130341	1.86183845501304	0.210342731596021	2.79046176776408	0.000218713125152183	2	0	1	1	0.40020364583286
210	217	cg02884332	1.00584235108462	0.0919745492997312	-1.64007019513409	0.51925304246406	0.0559014028920653	0.985439284115039	2.90261796070343	0.00650695512025844	0	0	1	1	0.400793457749772
211	218	cg14741114	0.956551266759797	0.369853361297025	-0.992270614826941	0.673889996551966	-1.75566998940656	0.559542344956395	3.68513249944598	0.0340809711927213	0	0	1	1	0.409341668499527
212	219	cg26198148	1.58565299497072	5.73577164600249e-12	2.40808603241191	0.253775004156233	0.553760547345998	0.734666317223115	-0.370402824136017	0.682417798251534	0	0	1	1	0.417714779909154
213	220	cg00308367	0.271276599139569	0.292609769191558	0.584954028815425	0.388973112258707	-0.0120268248535272	0.993117628861841	2.79345055135017	1.12443962631525e-05	1	0	1	1	0.418677938677092
214	221	cg03515901	0.142421310433273	0.884151043452446	-1.235878086104	0.295291960960576	3.68477177673709	0.0404721474432653	-0.65009707069731	0.473498691138694	3	0	1	1	0.423353460748745
215	222	cg14931215	0.647334313214599	0.00386776528902695	1.05127358120919	0.521397507107831	0.827354651238787	0.207548361464959	0.131995512745469	0.971509822356896	3	0	1	1	0.426080864054678
216	223	cg05213048	1.11766270657065	8.66155215956666e-06	0.272890859923718	0.918632944782799	2.57222708910659	0.237860121476943	-0.600541835617227	0.556233273464714	1	0	1	1	0.428183750319154
217	224	cg03601053	0.140207727419152	0.565537531716902	-0.400503148382854	0.252861545861496	-0.0438687571156872	0.922292672742936	6.77544631078009	8.69060719661238e-05	0	0	1	1	0.435194664098325
218	225	cg27214488	-0.222436775127284	0.599818126397514	-0.64964290625242	0.745524048597542	1.15895425435159	0.34758831230338	2.32508049080162	0.0484223206497876	0	0	1	1	0.435338201987056
219	226	cg25705492	0.920675808347473	0.000468965424886103	0.830560725630596	0.715906315112924	0.700308568292632	0.445891009498392	-0.238851452536146	0.611163997210419	0	0	1	1	0.443357571811655
220	227	cg04042030	0.103831975436381	0.499570335171033	-0.314867251373379	0.375807565675517	-0.043678588407623	0.922292672742936	6.21206326140394	0.000267139157426342	0	0	1	1	0.449484428186728
221	228	cg01209756	0.192176570823479	0.796658551881532	0.316097545349797	0.862497488208211	2.21652998660165	0.0460271561825247	0.494488649154423	0.100301266697717	1	0	1	1	0.451371115742496
222	229	cg01644972	0.177059406824227	0.585975428757624	0.782579247038896	0.355775017426607	-0.442523931648425	0.87112431619117	3.37633305872952	0.00134944159001832	1	0	1	1	0.453556050991355
223	231	cg09804407	0.75938550774292	0.0319149886806664	-0.249312539140506	0.94114631095602	2.90885474302982	0.0878495021368047	0.447373139304161	0.803681737092439	0	0	1	1	0.466148134716483
224	232	cg01988452	0.527451017972209	0.030677672527988	-1.2463545365988	0.115887665940336	0.278979235357783	0.815529391358617	0.284697952621992	0.91480399124383	4	0	1	1	0.469224680267693
225	233	cg14170959	0.208851028603668	0.483180992103994	0.193177670538807	0.800736349118082	0.609597108071525	0.559542344956395	1.76317938077336	0.0390713345480523	1	0	1	1	0.470632755181631
226	235	cg06060201	1.29977889578132	1.7755907026935e-07	0.399677479279673	0.862497488208211	0.119551220323479	0.968330364592493	-2.52451452840357	0.0750820654722132	3	0	1	1	0.476477523957997
227	236	cg13884608	0.787460791573658	0.0463588550229596	-1.08804562362238	0.488125096477188	-0.305834455695321	0.922292672742936	1.00509751350136	0.459659435688474	3	0	1	1	0.479109014982889
228	237	cg14720093	1.71570537490216	1.77614134686992e-05	0.0442898598570375	0.971523853386093	-1.24487752395701	0.67213820643889	1.01251762755608	0.280867984978196	2	0	1	1	0.481136951554162
229	238	cg20474581	-0.944460812472354	0.0511679192258396	0.0470544992122929	0.9769070906396	0.466323532844992	0.903484585565479	1.64176544791684	0.0140841521291623	0	0	1	1	0.48641093689002
230	239	cg15781156	2.31285698430394	0.00266342131319193	-0.856725940572643	0.657090997317286	0.170031095201009	0.968330364592493	0.800306426544766	0.355813849181873	2	0	1	1	0.495974658101211
231	240	cg05999368	-0.311169876584961	0.762914225072877	-1.84032671147483	0.421896978303179	-0.932780105438471	0.815529391358617	1.52534466370459	2.5116797261587e-06	2	0	1	1	0.5000857766036
232	241	cg01463110	0.215598390550239	0.480063417483844	0.509494062053979	0.837781573611887	0.71149671910265	0.679899516778793	2.76762319108045	0.0124565930752132	2	0	1	1	0.502550275237434
233	242	cg07939587	1.17997539879181	7.64754304327653e-11	0.536176018943039	0.749454120343269	0.609749282446879	0.612006447448885	-0.995212123614991	0.650100642285169	1	0	1	1	0.50289030253845
234	243	cg04462340	0.856756474526611	0.460413231416082	1.32161864305951	0.673889996551966	0.866747102416622	0.87112431619117	4.06581870581007	0.00650695512025844	3	0	1	1	0.502983624819869
235	244	cg14742615	0.47894406747256	0.530076636469688	-1.10314595315453	0.673889996551966	-0.90274097628789	0.814463741591651	1.87699608289934	0.00347547987326074	0	0	1	1	0.505476463621641
236	245	cg15462332	0.91298171272585	1.49933632573756e-07	1.05170595862801	0.289769262366869	0.0701769974437448	0.968330364592493	0.463538923904564	0.770506143207777	1	0	1	1	0.507151480025193
237	246	cg01061520	2.59209395380139	0.000765588197311213	-0.338692239878741	0.87789231723405	-1.8013627462628	0.461713959326845	0.419092546621699	0.726213594584317	2	0	1	1	0.516646364835631
238	247	cg07747963	0.609178478321155	0.0167097113598997	-0.569857068858248	0.657090997317286	0.144103963724149	0.922292672742936	-1.61593051229033	0.471131937323479	1	0	1	1	0.5168063296859
239	248	cg26058907	0.676340176602448	0.0180684163426948	-0.161793108145049	0.92097441897655	0.331898310972143	0.853711678093187	2.86836265085392	0.280867984978196	2	0	1	1	0.518405624597657
240	249	cg13268984	1.57307467676224	3.35376171278767e-12	0.150191710047686	0.908952466362752	0.616738127874708	0.531028901473037	-0.808811125406337	0.668732959958105	1	0	1	1	0.527178581949312
241	250	cg03430010	0.25226159986677	0.643553017574887	-1.46862684603185	0.673889996551966	-1.00071757552737	0.789701836511024	1.94976382197719	0.00407605057987972	0	0	1	1	0.527805225304439
242	251	cg08528516	0.54711581242761	0.0175967191521424	0.233540560269503	0.862506237339756	0.194045600426809	0.907439529282131	-2.75899850690499	0.335359340852272	0	0	1	1	0.530725456656575
243	252	cg08160949	2.14167253031995	0.002411774940836	-2.09242889643542	0.630427490611121	-0.117229866045547	0.973131583604153	0.926594328202539	0.567742267201431	1	0	1	1	0.543428279089385
244	253	cg18163559	1.05339738540358	0.00513705812918056	-0.228883642534061	0.954091682664308	1.09316128444939	0.539558680780276	0.354190234326003	0.681589351774478	2	0	1	1	0.54509419333706
245	254	cg07851521	1.14905637844342	0.00578505344275278	0.30164809657605	0.94897924468965	1.66683009880221	0.679899516778793	-0.341495927756625	0.556233273464714	1	0	1	1	0.547724272093978
246	255	cg11131351	1.0275055636556	0.0351982865347511	-0.41308772645654	0.803858329032268	-0.623991034731325	0.87112431619117	1.49705350022629	0.494516642309227	1	0	1	1	0.551174393516854
247	256	cg02494853	2.66264166325182	0.00128901049245219	0.679945527636794	0.785157961806508	1.03750744246114	0.865846289601281	0.6185881694016	0.556233273464714	1	0	1	1	0.552131633841239
248	257	cg00639218	1.4956205146987	0.0273547913014026	-0.992535217929279	0.748352525811523	-0.634905439646897	0.903484585565479	-0.795632798231314	0.536502638832952	1	0	1	1	0.553923635377839
249	258	cg03416979	1.66947515337406	0.00667320721391487	-1.10073742189902	0.745249074682539	-0.201236947193299	0.968330364592493	-1.64572875729935	0.506526489325331	1	0	1	1	0.55669478395357
250	259	cg25427172	2.22620744854808	0.000267190697002932	-0.235676970735003	0.959868260335719	1.95982485866734	0.581981586539379	-0.414930443090028	0.696060942701314	1	0	1	1	0.559544495068354
251	260	cg23308414	0.08945533338493	0.836624197531452	0.228993544842235	0.851597791249459	-0.544842051890905	0.555627293205107	1.66049377529532	0.00189529703985787	0	0	1	1	0.561436144756469
252	261	cg08265308	-0.029753548180216	0.925732373232677	-0.588624867754932	0.371702699102235	-0.0534649506161934	0.968330364592493	3.33596342477252	0.000261156846441491	2	0	1	1	0.566506648443462
253	262	cg15682993	0.0756075569789245	0.94223056558879	-0.731155307401931	0.814971062128123	2.15703982296408	0.515736851318291	4.2883176931691	0.00786020106428323	1	0	1	1	0.570199670024872
254	263	cg03750315	-0.717157639089274	0.384025138546997	0.00145488079989343	0.999260447455967	-0.355631435358064	0.933436327458676	10.6736836912434	2.86855357722307e-07	1	0	1	1	0.579180550079249
255	264	cg17115812	2.82348566845355	3.35861882960169e-06	2.92819760175287	0.513870994164054	-1.36115093263384	0.812126336532831	-0.0058065054518407	0.992082794423225	1	0	1	1	0.579520870934735
256	265	cg04493908	1.65891797312666	2.24819328512435e-06	-0.166334048213542	0.948607139676819	0.701951937631189	0.559542344956395	0.0877588953057831	0.8214413219011	0	0	1	1	0.5823982636819
257	266	cg22051787	0.144139304391467	0.904318606950613	1.60430359416313	0.654644539089066	0.824321400097812	0.770920296492438	2.30018334991945	0.000603897449437809	2	0	1	1	0.582621834995389
258	267	cg04840163	-1.1284728760791	0.388922451277437	0.0424845384142028	0.998313122506466	-0.320315324806168	0.956489600887315	5.55884035517051	2.00899841655515e-06	0	0	1	1	0.585931795917409
259	268	cg10698069	0.756926333767158	0.0117020551606107	0.427341205338835	0.56147488725841	-0.281634986426075	0.833625093594754	-0.140461328400341	0.940708467425589	2	0	1	1	0.586877625859841
260	269	cg05230942	-0.0453417197997341	0.847186421714718	-0.405981044838275	0.488125096477188	0.0194866974095122	0.973131583604153	2.21990682006144	0.0426054434364903	0	0	1	1	0.587762136308137
261	270	cg01215343	0.408504143999853	0.0273547913014026	0.338137257507199	0.630427490611121	-0.288253378997596	0.802434217842422	-0.139220093074173	0.910833911492549	2	0	1	1	0.592762602811874
262	271	cg00212031	-0.00862471922446744	0.994403516255704	1.81260277198121	0.488125096477188	0.250417140515847	0.933436327458676	7.56650401020151	0.000586625718199197	2	0	1	1	0.604137891477442
263	272	cg20106158	-0.0849960071348146	0.847186421714718	-0.853087463745024	0.679979022852815	-0.423111257234121	0.87112431619117	1.89565064492003	0.0215522843965211	2	0	1	1	0.604960511288806
264	273	cg06322277	1.48587839118469	5.91787359856728e-11	0.346171007707568	0.883283317135384	1.09507715856955	0.555751947822614	-0.00267794503483222	0.997806159859691	3	0	1	1	0.609210356219217
265	274	cg04169747	3.27469769858865	0.000169091151762704	-1.27531748409059	0.634834901072922	-0.10551729325434	0.985439284115039	0.22726208925655	0.873713567732347	1	0	1	1	0.623539211018017
266	275	cg01523029	-0.154031119161045	0.619746746845352	-0.139827255774364	0.92097441897655	-0.0248158981379594	0.985439284115039	3.25415299162816	0.00361717739084326	2	0	1	1	0.632444406831946
267	276	cg27636129	-0.0932551917875065	0.887307502015442	-0.256252761403643	0.862497488208211	-0.868582503109321	0.821666305666414	2.30956267807295	0.0434861323180243	1	0	1	1	0.653739357052023
268	277	cg15563434	-0.0150869203566439	0.962503781542371	-0.138039174348313	0.880918404102572	-0.156116027750151	0.841158026266518	3.27147609914812	0.0225301863140833	1	0	1	1	0.676777599556386
269	278	cg07731488	0.0100922286986768	0.994988971677083	0.131663173475903	0.967549512012783	-0.833717532861643	0.872483964771439	6.01289859987228	0.000603897449437809	2	0	1	1	0.708906586477686
270	279	cg00543493	-0.00594019691546142	0.985946908285209	0.0362847108366563	0.97644283001355	0.0917081612683456	0.943239641847391	6.50849659328685	1.88950767283767e-07	1	0	1	1	0.726407392274229
271	280	cg20401549	1.79755062504894	7.77818887816769e-09	3.09037051513713	0.141308737097903	1.50828495142224	0.336265801484963	-5.09461248350107	3.86060081952691e-05	1	1	1	0	0.119403288092313
272	281	cg14273923	1.15362809880539	0.000458578169346259	2.66656129818498	0.270628167630954	2.61691619102023	0.210342731596021	-3.55748146282113	0.000333775039023059	1	1	1	0	0.120440813108836
273	282	cg06247034	1.40456120371594	0.0789167527824093	3.32665557001047	0.0144745618328071	2.36588436743957	0.407837321183199	-3.00819923449683	0.0130560598019562	1	1	1	0	0.128571173900093
274	284	cg24183504	0.791474962529241	0.00351894401945048	0.675772577964534	0.657090997317286	1.63652538476848	0.0539680261208712	-3.97236892681172	2.00899841655515e-06	3	1	1	0	0.178644994114006
275	285	cg06479204	-0.35349927605616	0.0396572451370404	-0.544860602078067	0.219772934547825	-0.388985775458117	0.600958929433525	3.42614213948534	2.5116797261587e-06	3	1	1	0	0.215097905199529
276	286	cg09728865	0.858842163606079	0.000900786424213073	0.185064180414522	0.851597791249459	0.99070725594802	0.129093482940769	-2.9765557949678	0.00129467042485193	2	1	1	0	0.245721682759823
277	287	cg09546548	1.34435329288934	0.141985455484895	0.282836780080936	0.892599124666294	-7.83711609653651	0.0255512725095365	2.28322936920017	8.16814503318549e-07	1	1	1	0	0.265034167368807
278	289	cg15197499	0.959246203054211	0.193307985376425	0.259352429784892	0.899747786188658	6.26239965448675	0.0295792562210247	-3.70452559901915	0.000591606653380368	1	1	1	0	0.280806658609872
279	290	cg18113731	0.324643311358503	0.77498583204475	-1.89572422891409	0.355775017426607	-7.60368856537534	0.0347234717486574	2.08933514624272	0.000112961055485457	0	1	1	0	0.291399320568875
280	291	cg13419214	-1.6977624637948	0.0227775661911497	-1.13545965316868	0.595991793816389	-0.481120927049142	0.802434217842422	1.63490281658933	0.00402261661998273	0	1	1	0	0.356306548617486
281	292	cg00050873	1.30069284245471	0.0186869056815476	0.0921095986396368	0.983030433646907	1.6305963504967	0.674869750985234	-1.63292003654273	0.00163358082338492	3	1	1	0	0.419555167784268
282	293	cg26983430	2.46792361667394	0.000313704032790999	0.172194545314272	0.94114631095602	-0.540567223968402	0.784012456034412	-3.91726221397456	0.000269455231412956	2	1	1	0	0.431435481563659
