# Supplementary material for: Age‐dependent DNA methylation patterns on the Y chromosome in elderly males
Source: Aging Cell. 2019 Feb 21;19(2):e12907. doi: 10.1111/acel.12907 (PMC6996942; doi:10.1111/acel.12907)
Supplement: Supplementary file 3 [file ACEL-19-e12907-s003.txt]

	X	MADT_COEF	MADT_FDR	LSADT1_COEF	LSADT1_FDR	LSADT2_COEF	LSADT2_FDR	LBC1921_COEF	LBC1921_FDR	count_sum	hypo_sum	hyper_sum	sum_diff	avg_fdr
1	cg03443143	0.997736878546809	0	0.746089423058358	0.0344145474460935	1.33333470584872	5.42306839435015e-08	-4.08155122654659	3.56259827691734e-05	1	1	3	2	0.00861255691488664
2	cg01426558	0.972019867827053	0	1.27477204435148	2.35581865126733e-09	1.0799317191535	3.97193389289896e-12	-1.81205959184426	0.037444012441018	1	1	3	2	0.00936100370020214
3	cg05544622	1.50629200834275	0	2.5906755192595	0.00332944809214197	2.14078016604281	0.0283569815343467	-2.20379014043331	0.0261840702488174	3	1	3	2	0.0144676249688265
4	cg05051262	1.69464780148402	0	1.693041914925	0.0388628007948622	1.5884498139911	0.0307424966895227	-5.44102424974318	0.000263054316520332	0	1	3	2	0.0174670879502263
5	cg09300505	-1.22474779666003	0.0229969039819629	-1.43220146885155	0.217018442545973	-0.970391664015235	0.653906446404907	-1.41603535283608	0.00102013370491093	1	2	0	2	0.223735481659439
6	cg17651935	0.121318819704303	0.615294749919802	-0.57516782281742	0.355775017426607	-2.17024457558236	0.0161337742699017	-5.70702535375657	0.0197341052626714	3	2	0	2	0.251734411719746
7	cg03695421	-1.48520101829891	0.000109558820639181	-2.2864900088093	0.0412916265708086	-0.326512074691548	0.841158026266518	-0.13824609816449	0.901747762814825	0	2	0	2	0.446076743618198
8	cg00335297	0.704552757128373	6.26139911407833e-10	0.717071375078439	0.0615399554495542	1.17960127604014	1.23122555997022e-06	-1.22030680760786	0.00608606861956484	4	1	2	1	0.0169068139802047
9	cg09350919	1.87682326460153	9.790060241599e-06	2.63263213445367	0.06393395343825	3.77685027072014	0.0163578068093135	-2.16101318050175	0.0168896460058652	3	1	2	1	0.0242977990784176
10	cg14303457	1.38121331880773	0	1.95256920143846	0.0734341537801248	1.11030115447685	0.0096053992134685	-2.34262034106075	0.0223602347655823	1	1	2	1	0.0263499469397939
12	cg09460641	0.614970168438535	0.0209347191017416	1.02437967138962	0.419885942356445	1.55432622601772	0.019427982052893	-4.10332697816457	0.00201878850055218	1	1	2	1	0.115566858002908
13	cg17834650	-2.10882058761059	4.70809554363995e-05	-3.08977221967051	0.115655292000176	-2.65656634929522	0.136822740693205	-0.573456448352061	0.302006524807188	2	1	0	1	0.138632909614001
14	cg00061679	0.739937400439866	0.324205435385243	1.48185590444987	0.0849106879353388	2.53020626388316	0.126481374517184	-2.26483707635347	0.0455226153707824	0	1	0	1	0.145280028302137
15	cg04576441	-1.42489219931478	0.00607752792188787	-1.63429345573546	0.174536394897256	-1.73884585651617	0.274868286770508	0.576020149715641	0.320166739784088	1	1	0	1	0.193912237343435
16	cg14210405	1.4507016351858	0.0279035138964792	-5.919309211972	0.0384352985601921	-0.757617412143995	0.821863320885106	2.25576625466701	0.0421475567896241	1	1	2	1	0.23258742253285
17	cg04303809	0.711895359980357	0.0476069161101218	-3.55828314511445	0.0145393539367749	0.251260094217585	0.916833080908152	4.79469078395945	1.88950767283767e-07	1	1	2	1	0.244744884976454
18	cg02050847	-0.71252220956021	0.0584202777080401	-2.56024266103002	0.297341633124125	0.854587211879859	0.741438703502986	-2.487514714881	0.0265508148457762	0	1	0	1	0.280937857295232
19	cg26517491	0.392617077593837	0.438095555753958	-0.930116148041364	0.518068612812909	2.57054863935011	0.191929936709603	-5.91351062510624	0.00766609366948181	0	1	0	1	0.288940049736488
20	cg00599377	-1.26677558504669	3.0724768041552e-06	2.29195957693277	0.113633121986132	1.19444040294135	0.237860121476943	0.20438250993648	0.866654120429473	1	1	0	1	0.304537609092338
21	cg08680991	-1.36052788474677	0.0803797816134945	1.75938964952331	0.43622736737876	-1.56033068388648	0.679899516778793	-0.877602789579234	0.0216551167190706	2	1	0	1	0.304540445622529
22	cg26488634	-0.286438358837123	0.160922752885065	-0.744503320423048	0.254601866783307	-0.296064888190608	0.821863320885106	-2.34152342262316	0.0375916475627041	1	1	0	1	0.318744897029045
23	cg05964935	0.38961104341153	0.353665114244866	-1.3192802344612	0.153080653908125	-0.76305797476868	0.807567008392769	-2.238343889257	0.0274721981313773	0	1	0	1	0.335446243669284
24	cg25815185	1.05148155682811	0.17995517362821	1.7300164451039	0.253775004156233	-6.3118117026842	0.0171704152762266	-0.0715840277888564	0.951506968305516	2	1	0	1	0.350601890341546
25	cg00271873	0.0921465276706472	0.665725222411719	0.92800044989309	0.431245173772411	1.16005801148476	0.310043042240738	-3.77623692546191	0.0049313179213428	2	1	0	1	0.352986189086552
26	cg08702825	-0.420557558216997	0.186469102500655	-0.142298088874562	0.92097441897655	0.766956130002768	0.314376723806901	-4.39003632000302	2.5116797261587e-06	1	1	0	1	0.355455689240958
27	cg27509967	-1.43507082155958	0.00871102845908042	-0.839245874660539	0.622468352024883	-0.575916517805636	0.767929014908457	1.6050123203095	0.0742690971817613	1	1	0	1	0.368344373143546
28	cg14151065	-0.696879426583685	0.295975576411936	-2.02317497648683	0.0378998196236109	-1.55415667094014	0.336265801484963	-0.126042363964689	0.866654120429473	2	1	0	1	0.384198829487496
29	cg25756647	-1.27855145220738	0.00630445707081085	-0.841196388626113	0.410474456455246	-1.55312969297453	0.359998599813174	-0.183196363130974	0.881627469851616	2	1	0	1	0.414601245797712
31	cg06065495	0.297477562273949	0.671055352373328	0.000886153194772447	0.999260447455967	3.97781800538636	0.0729097179813089	-3.81313401270282	0.00558134630343873	1	1	0	1	0.437201716028511
32	cg03535417	-1.7837976856199	0.0789167527824093	0.781074873886881	0.785157961806508	0.91841605015683	0.903484585565479	-1.64962983035344	0.000720224326198629	1	1	0	1	0.442069881120149
33	cg14005657	-0.647561690036352	0.446261380381878	-1.74501300579602	0.483147341134352	0.924098318409864	0.840251042547791	-4.59856444871923	1.88950767283767e-07	0	1	0	1	0.442414988253697
34	cg01375382	0.285454803144651	0.289435075067663	-1.29557020001394	0.628306893273887	-0.483176436599872	0.864517638851476	-1.6755481641923	0.00499612989279068	1	1	0	1	0.446813934271454
35	cg07728631	-1.82092477060961	0.0167230736000198	-0.749783786832864	0.689977454908156	1.01632609787819	0.796033377353876	0.452242276933356	0.726213594584317	1	1	0	1	0.557236875111592
36	cg26928789	-0.73924052380141	0.0426615838808821	1.12295028668933	0.595991793816389	-0.0874199383261373	0.968330364592493	-0.457635511571539	0.702384249754205	2	1	0	1	0.577341998010992
38	cg09081202	0.0285788968716105	0.91927428200592	-1.24526273872616	0.0412916265708086	0.10958116234073	0.911605670625587	-0.865071296595159	0.566590367328441	1	1	0	1	0.609690486632689
39	cg15935877	0.0464398619869255	0.979881233850319	-0.169922002085773	0.971643460066651	-2.1909657076541	0.675260252667686	-3.91452072369075	6.21878051527549e-06	1	1	0	1	0.656697791341293
40	cg20401549	1.79755062504894	7.77818887816769e-09	3.09037051513713	0.141308737097903	1.50828495142224	0.336265801484963	-5.09461248350107	3.86060081952691e-05	1	1	1	0	0.119403288092313
41	cg14273923	1.15362809880539	0.000458578169346259	2.66656129818498	0.270628167630954	2.61691619102023	0.210342731596021	-3.55748146282113	0.000333775039023059	1	1	1	0	0.120440813108836
42	cg06247034	1.40456120371594	0.0789167527824093	3.32665557001047	0.0144745618328071	2.36588436743957	0.407837321183199	-3.00819923449683	0.0130560598019562	1	1	1	0	0.128571173900093
44	cg24183504	0.791474962529241	0.00351894401945048	0.675772577964534	0.657090997317286	1.63652538476848	0.0539680261208712	-3.97236892681172	2.00899841655515e-06	3	1	1	0	0.178644994114006
45	cg06479204	-0.35349927605616	0.0396572451370404	-0.544860602078067	0.219772934547825	-0.388985775458117	0.600958929433525	3.42614213948534	2.5116797261587e-06	3	1	1	0	0.215097905199529
46	cg09728865	0.858842163606079	0.000900786424213073	0.185064180414522	0.851597791249459	0.99070725594802	0.129093482940769	-2.9765557949678	0.00129467042485193	2	1	1	0	0.245721682759823
47	cg09546548	1.34435329288934	0.141985455484895	0.282836780080936	0.892599124666294	-7.83711609653651	0.0255512725095365	2.28322936920017	8.16814503318549e-07	1	1	1	0	0.265034167368807
49	cg15197499	0.959246203054211	0.193307985376425	0.259352429784892	0.899747786188658	6.26239965448675	0.0295792562210247	-3.70452559901915	0.000591606653380368	1	1	1	0	0.280806658609872
50	cg18113731	0.324643311358503	0.77498583204475	-1.89572422891409	0.355775017426607	-7.60368856537534	0.0347234717486574	2.08933514624272	0.000112961055485457	0	1	1	0	0.291399320568875
51	cg13419214	-1.6977624637948	0.0227775661911497	-1.13545965316868	0.595991793816389	-0.481120927049142	0.802434217842422	1.63490281658933	0.00402261661998273	0	1	1	0	0.356306548617486
52	cg00050873	1.30069284245471	0.0186869056815476	0.0921095986396368	0.983030433646907	1.6305963504967	0.674869750985234	-1.63292003654273	0.00163358082338492	3	1	1	0	0.419555167784268
53	cg26983430	2.46792361667394	0.000313704032790999	0.172194545314272	0.94114631095602	-0.540567223968402	0.784012456034412	-3.91726221397456	0.000269455231412956	2	1	1	0	0.431435481563659
