# Supplementary material for: Age‐dependent DNA methylation patterns on the Y chromosome in elderly males
Source: Aging Cell. 2019 Feb 21;19(2):e12907. doi: 10.1111/acel.12907 (PMC6996942; doi:10.1111/acel.12907)
Supplement: Supplementary file 4 [file ACEL-19-e12907-s004.txt]

cpg	coef_age	p_age	fdr_age	coef_cox	p_cox	fdr_cox	Infinium_Design_Type	Color_Channel	CHR	MAPINFO	Strand	Probe_SNPs	UCSC_RefGene_Name	UCSC_RefGene_Accession	UCSC_RefGene_Group	UCSC_CpG_Islands_Name	Relation_to_UCSC_CpG_Island
cg08045599	3.17649576226602	9.82950159569423e-12	4.0890726638088e-09	-0.689783960165659	0.00356462293345738	0.092680196269892	II	NA	Y	7140572	R	NA	PRKY	NR_028062	TSS1500	chrY:7141521-7143224	N_Shore
cg00243321	1.62483623228626	2.21547316459208e-09	1.88950767283767e-07	-0.951253921134365	0.0115847666538595	0.115927635744185	II	NA	Y	6133740	F	NA	NA	NA	NA	chrY:6133645-6133958	Island
cg00543493	6.50849659328685	1.7830100342113e-09	1.88950767283767e-07	-0.238532804005918	0.0140382575720881	0.122255664797667	II	NA	Y	9342875	R	NA	TSPY4	NM_001164471	Body	chrY:9343351-9343614	N_Shore
cg04303809	4.79469078395945	2.17873136939095e-09	1.88950767283767e-07	-0.279858674404104	0.0328756955649262	0.169104561516292	I	Grn	Y	14649201	F	NA	NA	NA	NA	chrY:14649050-14649669	Island
cg02839557	9.98025772922561	3.53803896811695e-09	2.45304035122775e-07	-0.150843652845975	0.0123226371501972	0.115927635744185	I	Red	Y	6778641	F	NA	TBL1Y;TBL1Y;TBL1Y	NM_134259;NM_033284;NM_134258	TSS200;TSS200;TSS200	chrY:6778574-6780028	Island
cg27355713	5.86300149812433	4.98394730578198e-09	2.86855357722307e-07	-0.227285020001853	0.023098566266913	0.147830824108243	II	NA	Y	6778543	R	NA	TBL1Y;TBL1Y;TBL1Y	NM_134259;NM_033284;NM_134258	TSS200;TSS200;TSS200	chrY:6778574-6780028	N_Shore
cg09546548	2.28322936920017	1.96349640220805e-08	8.16814503318549e-07	-0.596979754276293	0.0167790809158659	0.130280784939169	II	NA	Y	7141818	F	NA	PRKY	NR_028062	TSS200	chrY:7141521-7143224	Island
cg00576139	2.63806485028225	3.84372341169258e-08	1.33249078272009e-06	-0.490411851188393	0.0125402490588662	0.115927635744185	II	NA	Y	6312218	R	NA	LOC100101115;TTTY21	NR_003588;NR_001535	Body;Body	NA	NA
cg25012987	4.47946462417428	3.776749335382e-08	1.33249078272009e-06	-0.256136403377321	0.0330139682538059	0.169104561516292	II	NA	Y	19691491	F	NA	LOC401629;LOC401630	NR_002160;NR_002161	TSS200;TSS200	chrY:19691214-19691762	Island
cg13365400	3.56405190119663	4.29644250153442e-08	1.37486160049101e-06	-0.349561995720403	0.0169114480449883	0.130280784939169	II	NA	Y	27210334	F	NA	TTTY4B;TTTY4C;TTTY4	NR_002178;NR_002177;NR_001525	Body;Body;Body	NA	NA
cg04958669	5.45839327760568	5.28577827733465e-08	1.47030117676166e-06	-0.254736127214155	0.014400306670879	0.122255664797667	II	NA	Y	9342990	R	NA	TSPY4	NM_001164471	Body	chrY:9343351-9343614	N_Shore
cg04840163	5.55884035517051	8.62638713714327e-08	2.00899841655515e-06	-0.311988327793043	0.00278000197103612	0.0799544286074325	I	Red	Y	2804320	R	NA	ZFY;ZFY;ZFY	NM_003411;NM_001145275;NM_001145276	5'UTR;5'UTR;5'UTR	chrY:2802964-2804283	S_Shore
cg02606988	4.8488180865905	1.44904599586079e-07	2.5116797261587e-06	-0.276777443473335	0.0160786124955289	0.128628899964231	II	NA	Y	9216456	F	NA	TSPY4;TSPY4	NM_001164471;NM_001164471	Body;Body	chrY:9215484-9216005	S_Shore
cg05999368	1.52534466370459	1.19672345690102e-07	2.5116797261587e-06	-1.15768744595995	0.00221341848009493	0.0762755491987086	II	NA	Y	24044078	R	NA	NA	NA	NA	chrY:24040559-24040857	S_Shelf
cg04817258	2.30008282246842	2.3603444948738e-07	3.92761323947e-06	-0.750057093124292	0.00288297218536415	0.0799544286074325	II	NA	Y	6117321	F	NA	NA	NA	NA	chrY:6114064-6114584	S_Shelf
cg04790916	4.32798388859481	3.48433130089643e-07	5.50168539478953e-06	-0.325377121025724	0.00736063291951883	0.106205835555265	II	NA	Y	15591260	R	NA	UTY;UTY;UTY	NM_182660;NM_007125;NM_182659	Body;Body;Body	chrY:15591259-15591720	Island
cg17816615	2.66925759900427	3.57080542450282e-07	5.50168539478953e-06	-0.510161548700255	0.0156816043099476	0.12791269397918	II	NA	Y	15019332	F	NA	DDX3Y;DDX3Y	NM_001122665;NM_004660	Body;Body	chrY:15016544-15017298	S_Shelf
cg19244032	4.82866084623413	4.26274764859591e-07	6.11483800626172e-06	-0.363593486689523	0.00238361091245964	0.0762755491987086	II	NA	Y	16636990	F	NA	NLGN4Y;NLGN4Y;NLGN4Y	NR_028318;NM_014893;NR_028319	Body;5'UTR;Body	chrY:16636290-16636991	Island
cg00308367	2.79345055135017	8.91983357413538e-07	1.12443962631525e-05	-0.502207845975784	0.00447994628419768	0.106205835555265	II	NA	Y	21868532	R	NA	KDM5D;KDM5D;KDM5D	NM_001146706;NM_004653;NM_001146705	Body;Body;Body	NA	NA
cg25059696	3.44621764160148	1.13876547425697e-06	1.39331305085559e-05	-0.314764875064549	0.0279957409834719	0.159537373275676	II	NA	Y	7431190	R	NA	NA	NA	NA	chrY:7428179-7428424	S_Shelf
cg25538674	3.00042359226715	1.23779088206125e-06	1.47120287696423e-05	-0.384570524715344	0.0194137270244794	0.141504926912903	II	NA	Y	9197029	R	NA	TSPY4	NM_001164471	Body	chrY:9195206-9195726	S_Shore
cg06628792	4.38190735738966	1.57759017232755e-06	1.82299308802295e-05	-0.246264275062929	0.0343003129050079	0.169104561516292	II	NA	Y	21240004	F	rs13303829	TTTY14	NR_001543	TSS1500	chrY:21238448-21240005	Island
cg10076560	2.96029710248634	1.64115757792437e-06	1.84519338490956e-05	-0.463816209980038	0.00694225059850029	0.106205835555265	I	Grn	Y	21729144	F	NA	CYorf15A	NM_001005852	TSS200	chrY:21729143-21729556	Island
cg08635406	2.36223986187257	2.12745312540152e-06	2.26928333376162e-05	-0.522420888736886	0.0103738607187324	0.115927635744185	II	NA	Y	9214483	R	NA	TSPY4;FAM197Y2;TSPY4	NM_001164471;NR_001553;NM_001164471	TSS1500;TSS1500;Body	chrY:9215484-9216005	N_Shore
cg09748856	3.84099717680033	2.33806704146221e-06	2.4315897231207e-05	-0.322298632230503	0.0115708476601671	0.115927635744185	II	NA	Y	16636697	F	NA	NLGN4Y;NLGN4Y;NLGN4Y	NR_028318;NM_014893;NR_028319	Body;5'UTR;Body	chrY:16636290-16636991	Island
cg02126249	5.13723017700096	2.72500540321949e-06	2.76488353107148e-05	-0.257565118493712	0.00838572110586999	0.106205835555265	II	NA	Y	9194524	F	NA	TSPY4	NM_001164471	TSS1500	chrY:9193597-9194776	Island
cg03443143	-4.08155122654659	3.59685402958001e-06	3.56259827691734e-05	0.227954743239555	0.0480658704486194	0.192263481794478	I	Red	Y	9363365	R	NA	TSPY4;FAM197Y2	NM_001164471;NR_001553	Body;TSS1500	chrY:9363680-9363943	N_Shore
cg15059553	5.32616382448042	3.83768819490787e-06	3.71274020716668e-05	-0.182508757927208	0.0456416826364173	0.189869399767496	II	NA	Y	22737505	F	NA	EIF1AY	NM_004681	TSS200	chrY:22737825-22738052	N_Shore
cg07607525	4.67996760934565	3.98840635574291e-06	3.77085691815693e-05	-0.20789384519977	0.0374787976545177	0.173235331380882	II	NA	Y	7142752	F	NA	PRKY	NR_028062	Body	chrY:7141521-7143224	Island
cg20401549	-5.09461248350107	4.17613069419978e-06	3.86060081952691e-05	0.192902473195087	0.0366883335207895	0.172748657431365	II	NA	Y	7141681	R	NA	PRKY	NR_028062	TSS1500	chrY:7141521-7143224	Island
cg14671357	5.11470816735866	4.95191327246675e-06	4.47825200292645e-05	-0.307561452820902	0.0021658148618281	0.0762755491987086	II	NA	Y	7676811	R	NA	TTTY12	NR_001551	Body	NA	NA
cg05202434	3.5767886613107	6.7740760150428e-06	5.99577791969746e-05	-0.265455377295182	0.0430132196847187	0.182586728457582	II	NA	Y	8571846	F	NA	TTTY19	NR_001549	TSS1500	NA	NA
cg03601053	6.77544631078009	1.00276236883989e-05	8.69060719661238e-05	-0.246514932596271	0.000791054185292017	0.0735755549892943	II	NA	Y	15016101	F	NA	DDX3Y;DDX3Y;DDX3Y	NM_001122665;NM_001122665;NM_004660	5'UTR;1stExon;TSS1500	chrY:15016544-15017298	N_Shore
cg27611726	2.26152525363777	1.17688081602323e-05	9.99147794827885e-05	-0.62696859366059	0.00218883675545178	0.0762755491987086	II	NA	Y	6783873	R	NA	TBL1Y;TBL1Y;TBL1Y	NM_134259;NM_033284;NM_134258	5'UTR;5'UTR;5'UTR	chrY:6778574-6780028	S_Shelf
cg08053115	4.69402016175681	1.21956907134696e-05	0.000101468146736067	-0.22962567736855	0.0239317844159973	0.148462719389432	II	NA	Y	9605072	R	NA	TTTY1;LOC100101116	NR_001538;NR_003589	Body;Body	NA	NA
cg27325772	1.58647895407024	1.33185775452767e-05	0.000108637808996767	-1.23497498067255	6.45510872140376e-05	0.0268532522810396	II	NA	Y	9178472	F	NA	NA	NA	NA	chrY:9174873-9175189	S_Shelf
cg05608794	3.94230587985683	1.43916729344452e-05	0.000112961055485457	-0.30309846070104	0.0110373475427583	0.115927635744185	II	NA	Y	14649668	F	NA	NA	NA	NA	chrY:14649050-14649669	Island
cg18113731	2.08933514624272	1.43518255563652e-05	0.000112961055485457	-0.583527518125699	0.00807207895366713	0.106205835555265	II	NA	Y	16636984	F	NA	NLGN4Y;NLGN4Y;NLGN4Y	NR_028318;NM_014893;NR_028319	Body;5'UTR;Body	chrY:16636290-16636991	Island
cg10213302	5.81174671046171	1.47494664079946e-05	0.000113625518994921	-0.285478757860533	0.000884321574390556	0.0735755549892943	I	Red	Y	2802975	R	NA	ZFY;ZFY;ZFY	NM_003411;NM_001145276;NM_001145275	TSS1500;TSS200;TSS1500	chrY:2802964-2804283	Island
cg05408674	2.88474404510961	2.36598478612078e-05	0.000173576764091878	-0.316250118638922	0.0142828659912266	0.122255664797667	II	NA	Y	6136711	F	NA	NA	NA	NA	chrY:6134498-6134748	S_Shore
cg15810474	1.35050100991079	2.37833546952814e-05	0.000173576764091878	-0.739720894227422	0.0185382738467452	0.137712891432965	I	Red	Y	9306450	F	NA	TSPY1;TSPY4	NM_003308;NM_001164471	Body;Body	chrY:9304474-9305072	S_Shore
cg25518695	3.78546576134713	2.99853475832813e-05	0.000215067320597328	-0.288915692476837	0.00929705050586971	0.107432583623383	I	Red	Y	16636258	F	NA	NLGN4Y;NLGN4Y;NLGN4Y	NR_028318;NR_028319;NM_014893	Body;TSS200;5'UTR	chrY:16636290-16636991	N_Shore
cg17913570	1.46753334243719	3.8922414613876e-05	0.000261156846441491	-0.59641720743555	0.0416611275098091	0.18206536004578	II	NA	Y	9382523	R	NA	NA	NA	NA	chrY:9385471-9385777	N_Shelf
cg05051262	-5.44102424974318	4.04698948492818e-05	0.000263054316520332	0.139503031726537	0.0452379533770461	0.189869399767496	II	NA	Y	23566572	R	NA	NA	NA	NA	chrY:23566571-23566864	Island
cg04042030	6.21206326140394	4.17404933478659e-05	0.000267139157426342	-0.129834711031659	0.0417987591691684	0.18206536004578	I	Grn	Y	6778623	F	NA	TBL1Y;TBL1Y;TBL1Y	NM_134259;NM_033284;NM_134258	TSS200;TSS200;TSS200	chrY:6778574-6780028	Island
cg08921682	4.72091894118949	4.30252588337963e-05	0.000267141905594914	-0.200450386217142	0.0241987769088867	0.148462719389432	I	Red	Y	6891543	F	NA	TBL1Y;TBL1Y;TBL1Y	NM_134259;NM_033284;NM_134258	5'UTR;5'UTR;5'UTR	NA	NA
cg26983430	-3.91726221397456	4.40455666732716e-05	0.000269455231412956	0.358403296813839	0.00120414322232676	0.0762755491987086	I	Red	Y	24549675	F	NA	RBMY1J;RBMY1J;RBMY1F	NM_001006117;NM_001006117;NM_152585	5'UTR;1stExon;5'UTR	chrY:24549398-24549695	Island
cg01882666	3.34109637777074	6.26616949409072e-05	0.000367144578808696	-0.270168455190925	0.0345526147328962	0.169104561516292	II	NA	Y	17571429	F	rs13305850	NA	NA	NA	chrY:17567579-17568617	S_Shelf
cg03827298	2.74017907995662	9.09702467616236e-05	0.000504581635371139	-0.320705983959311	0.0214840958181942	0.146514489514243	II	NA	Y	24454927	R	NA	RBMY1F;RBMY2FP	NM_152585;NR_002193	TSS200;TSS200	chrY:24454804-24455083	Island
cg15197499	-3.70452559901915	0.000110926247508819	0.000591606653380368	0.249214648384778	0.0230200376069885	0.147830824108243	II	NA	Y	6778939	F	NA	TBL1Y;TBL1Y;TBL1Y;TBL1Y;TBL1Y;TBL1Y	NM_134259;NM_134259;NM_033284;NM_134258;NM_134258;NM_033284	1stExon;5'UTR;5'UTR;1stExon;5'UTR;1stExon	chrY:6778574-6780028	Island
cg22051787	2.30018334991945	0.000116135615487008	0.000603897449437809	-0.487345435594819	0.0078736292112852	0.106205835555265	II	NA	Y	24549725	R	NA	RBMY1J;RBMY1J;RBMY1F	NM_001006117;NM_001006117;NM_152585	5'UTR;1stExon;5'UTR	chrY:24549398-24549695	S_Shore
cg01141334	4.9148981809756	0.000142969389624789	0.000708038881951336	-0.227962882354123	0.00541761176370881	0.106205835555265	II	NA	Y	13477785	F	NA	NA	NA	NA	chrY:13477252-13478448	Island
cg03155755	4.38378619634432	0.000142352545840695	0.000708038881951336	-0.23472907318968	0.00891565056312571	0.106205835555265	I	Red	Y	9385861	R	NA	NA	NA	NA	chrY:9385471-9385777	S_Shore
cg10990737	3.23535542595392	0.000209992129937135	0.00100410029946952	-0.244611976578866	0.036324556552405	0.172748657431365	II	NA	Y	16637142	R	NA	NLGN4Y;NLGN4Y;NLGN4Y	NR_028318;NM_014893;NR_028319	Body;5'UTR;Body	chrY:16635739-16636047	S_Shore
cg09728865	-2.9765557949678	0.000280096966915082	0.00129467042485193	0.364172650946672	0.00573656147086887	0.106205835555265	II	NA	Y	6780027	F	NA	TBL1Y;TBL1Y;TBL1Y	NM_134259;NM_033284;NM_134258	5'UTR;5'UTR;5'UTR	chrY:6778574-6780028	Island
cg14133106	2.5503615019917	0.000288394754155642	0.00131837601899722	-0.339423351494905	0.0229516348346975	0.147830824108243	II	NA	Y	14652924	R	NA	NA	NA	NA	chrY:14649050-14649669	S_Shelf
cg15700967	2.73339320244413	0.000348999161113811	0.00154450692578027	-0.388536704266207	0.00624062156939131	0.106205835555265	II	NA	Y	6954228	F	NA	TBL1Y;TBL1Y;TBL1Y	NM_134259;NM_134258;NM_033284	Body;Body;Body	NA	NA
cg25071634	1.69562770561541	0.000428785965964063	0.00183891713238196	-0.473712999713369	0.0248312721104119	0.148462719389432	I	Red	Y	9172441	F	NA	TTTY20	NR_001546	TSS200	chrY:9174129-9174443	N_Shore
cg03055837	2.60228333267587	0.000483852377864395	0.00201282589191588	-0.421058377318387	0.00643345911296034	0.106205835555265	II	NA	Y	16634126	F	NA	NLGN4Y;NLGN4Y	NR_028318;NM_014893	TSS1500;TSS1500	chrY:16635739-16636047	N_Shore
cg09460641	-4.10332697816457	0.000490138554220601	0.00201878850055218	0.196982621527598	0.019729052309972	0.141504926912903	I	Red	Y	9385586	F	NA	NA	NA	NA	chrY:9385471-9385777	Island
cg15431336	3.46605964532018	0.000506171242110521	0.00206438467370565	-0.238298751884418	0.0490461495891605	0.194316173610388	II	NA	Y	4872931	F	NA	PCDH11Y	NM_032971	5'UTR	chrY:4870744-4871225	S_Shore
cg00679624	2.54528460359642	0.000921684623628331	0.00361717739084326	-0.306281830815115	0.0409777871393751	0.18206536004578	II	NA	Y	17568445	F	NA	NA	NA	NA	chrY:17567579-17568617	Island
cg01523029	3.25415299162816	0.00091894534645425	0.00361717739084326	-0.214703369400875	0.036958246421614	0.172748657431365	II	NA	Y	9234365	R	NA	TSPY4	NM_001164471	Body	chrY:9234221-9235400	Island
cg13419214	1.63490281658933	0.00105761235086316	0.00402261661998273	-0.506009749888117	0.0151055103227442	0.125677845885232	II	NA	Y	6341961	R	NA	TTTY8B;TTTY8	NR_003591;NR_001533	TSS1500;TSS1500	NA	NA
cg15183843	1.43949148091377	0.00106367266393774	0.00402261661998273	-0.781289791611752	0.00210663175943537	0.0762755491987086	II	NA	Y	14529720	R	NA	NA	NA	NA	chrY:14532115-14533600	N_Shelf
cg03430010	1.94976382197719	0.00109739823304454	0.00407605057987972	-0.441132372738775	0.0250988959768026	0.148462719389432	II	NA	Y	15591607	R	NA	UTY;UTY;UTY;UTY;UTY;UTY	NM_182660;NM_182660;NM_007125;NM_182659;NM_182659;NM_007125	1stExon;5'UTR;5'UTR;1stExon;5'UTR;1stExon	chrY:15591259-15591720	Island
cg26046487	3.31157022217873	0.00122771826770411	0.00451974158730009	-0.214475940882147	0.024946538092642	0.148462719389432	II	NA	Y	20736147	R	NA	HSFY1;HSFY2;HSFY2;HSFY1	NM_152584;NM_001001877;NR_003509;NR_003510	Body;Body;Body;Body	NA	NA
cg20764275	3.28581679320907	0.00160707503076849	0.00557119343999743	-0.19860308766698	0.0479184532932547	0.192263481794478	II	NA	Y	17568616	F	NA	NA	NA	NA	chrY:17567579-17568617	Island
cg00335297	-1.22030680760786	0.00179948663511172	0.00608606861956484	0.633327084722839	0.0213537386162244	0.146514489514243	II	NA	Y	24454527	R	NA	RBMY1F;RBMY2FP	NM_152585;NR_002193	TSS1500;TSS1500	chrY:24454804-24455083	N_Shore
cg02884332	2.90261796070343	0.00195299080271529	0.00650695512025844	-0.268461844623828	0.0183536603211647	0.137712891432965	II	NA	Y	22737946	F	NA	EIF1AY	NM_004681	Body	chrY:22737825-22738052	Island
cg00975375	1.83474925675273	0.00208929168715656	0.00689797890362801	-0.323679023131998	0.0467549851847685	0.190686998400624	II	NA	Y	6173766	F	NA	NA	NA	NA	chrY:6173546-6173839	Island
cg05890011	5.1290273395102	0.00330409160003379	0.0102574784001049	-0.170240530913994	0.00513414608511342	0.106205835555265	I	Red	Y	14774195	R	NA	TTTY15	NR_001545	TSS200	NA	NA
cg01463110	2.76762319108045	0.00404240400277352	0.0124565930752132	-0.214675463221198	0.0409182140057598	0.18206536004578	II	NA	Y	14648161	F	NA	NA	NA	NA	chrY:14649050-14649669	N_Shore
cg15849038	2.44225746412564	0.00468448395826796	0.0140197505513631	-0.246512095068581	0.0386228310799631	0.176561513508403	II	NA	Y	6172428	F	NA	NA	NA	NA	chrY:6173546-6173839	N_Shore
cg20106158	1.89565064492003	0.00740859776130411	0.0215522843965211	-0.346225921016915	0.0142688819247562	0.122255664797667	II	NA	Y	6388486	F	NA	NA	NA	NA	chrY:6388383-6388652	Island
cg16626452	1.48004062205521	0.0104173645090638	0.0275344799166462	-0.45325347240952	0.0122912273525274	0.115927635744185	II	NA	Y	9195514	R	NA	TSPY4	NM_001164471	1stExon	chrY:9195206-9195726	Island
cg14170959	1.76317938077336	0.0156848867055883	0.0390713345480523	-0.30162159445987	0.031318753438363	0.164919005447582	II	NA	Y	2802217	F	NA	ZFY;ZFY;ZFY	NM_003411;NM_001145276;NM_001145275	TSS1500;TSS1500;TSS1500	chrY:2802964-2804283	N_Shore
cg27443332	2.40605567111252	0.0158708517327149	0.0392992519095798	-0.265924099871125	0.0086324806616177	0.106205835555265	II	NA	Y	16634795	F	NA	NLGN4Y;NLGN4Y	NR_028318;NM_014893	Body;TSS1500	chrY:16635739-16636047	N_Shore
cg05098815	4.71324780575397	0.0173762968806304	0.0425208206020132	-0.123677225414599	0.0300613671522124	0.160327291478466	II	NA	Y	9449618	R	NA	RBMY3AP	NR_001573	Body	NA	NA
cg27636129	2.30956267807295	0.0179843690704947	0.0434861323180243	-0.370606405379055	0.00029668373472147	0.0617102168220658	II	NA	Y	2655927	R	NA	SRY	NM_003140	TSS200	chrY:2657802-2658099	N_Shore
cg27214488	2.32508049080162	0.0205693293939881	0.0484223206497876	-0.255187568241341	0.0111078127955575	0.115927635744185	II	NA	Y	16635501	F	NA	NLGN4Y;NLGN4Y;NLGN4Y	NM_014893;NR_028318;NR_028319	TSS200;Body;TSS1500	chrY:16635739-16636047	N_Shore
