# Supplementary material for: Age‐dependent DNA methylation patterns on the Y chromosome in elderly males
Source: Aging Cell. 2019 Feb 21;19(2):e12907. doi: 10.1111/acel.12907 (PMC6996942; doi:10.1111/acel.12907)
Supplement: Supplementary file 5 [file ACEL-19-e12907-s005.txt]

N	Rsq	PMSp	PMScoef
1	0.00383157674770496	0.407998383324074	-0.0326103227870349
2	0.00139457431131795	0.605531996102294	-0.0141313846374443
3	0.00606083206825347	0.274267590921976	-0.00986042075522986
4	0.00521055693091754	0.310499706470687	-0.00861589624329463
5	0.00299636119693591	0.44092021942492	-0.0065789529785539
6	0.00983222317766852	0.159995514946525	-0.00479199423653905
7	0.0156227433042143	0.0788658758446837	-0.00563179091073884
8	0.0189625045656864	0.0538536886542846	-0.00605196708551747
9	0.020716029782751	0.0427890903319608	-0.00629695552044662
10	0.0208676493155249	0.0420043292576044	-0.00633908415602958
11	0.0206959387085567	0.0428624255149544	-0.00628451605669391
12	0.0218814410216616	0.0381288905173771	-0.00636911289316032
13	0.0242442487282258	0.0293718846454466	-0.00662474028448539
14	0.0262967893122488	0.0232536408286935	-0.00696801171687076
15	0.0266685701088386	0.0223153686749457	-0.00690323221395144
16	0.0234016538878715	0.0324902613920564	-0.00633658748435954
17	0.0271758212369038	0.0218536710530105	-0.00657605464663115
18	0.0229265145102713	0.0355879222028365	-0.00602721447889193
19	0.023892044015747	0.0319490153026281	-0.00608621532090315
20	0.0235334144316528	0.0332768453908191	-0.00603927783091145
21	0.0244781504479304	0.0295790162134149	-0.00615163209272959
22	0.023691857522862	0.0323840010238092	-0.00601332970985181
23	0.0254275717088855	0.0270358690599669	-0.00607929931157092
24	0.0268526490908408	0.023077721103289	-0.00614821458723276
25	0.0280774704675525	0.0202877460518041	-0.00625184405045386
26	0.0284070395783268	0.0195660170838382	-0.00625101040909713
27	0.0284581836217189	0.0194754483075227	-0.00622839774861892
28	0.0317258427619973	0.0137822217748711	-0.00608872686539204
29	0.0333596046161185	0.0116880122671307	-0.00622626892571062
30	0.0352471045370976	0.00959348968482354	-0.00632275196215667
31	0.0292304006039039	0.017476390878758	-0.00596647528797282
32	0.0285478140385272	0.0186935906976294	-0.00579775195257939
33	0.0285648278744263	0.0186352527048809	-0.00582748358168727
34	0.0298021636531344	0.0163768490058063	-0.00584888865778524
35	0.0293994017619551	0.0171702030312508	-0.00573494847222925
36	0.0248589915002916	0.0281336205921868	-0.00515428687584081
37	0.0261017253911936	0.0247064151869409	-0.00518113728080643
38	0.0241357491536983	0.0304752023903802	-0.00505673948094357
39	0.0258178095907169	0.0250860467276073	-0.00512364967060264
40	0.0218716670307141	0.0394913860271844	-0.00483835371064348
41	0.0224425817779116	0.0374831574405945	-0.00467770480900403
42	0.0219390112425856	0.0395791913174531	-0.00467466854206126
43	0.0214940700589253	0.0417287282165325	-0.00460874303421846
44	0.0225112388503949	0.0373544661863519	-0.00461155498245702
45	0.0224529125169535	0.0375964341529463	-0.00459017901542102
46	0.0253800612060153	0.0265478375384042	-0.00492431287768244
47	0.026715237173399	0.0228778000553397	-0.00499388993594232
48	0.0274608213264915	0.0211060781068266	-0.00506287837556203
49	0.0273080930767	0.0213964837271039	-0.00504402493731832
50	0.026487505379335	0.0235391067806588	-0.00493113273897348
51	0.0273149634434702	0.0215819592613445	-0.00499027298852434
52	0.0275369279546314	0.0210220572383524	-0.00492660622783647
53	0.0287821010890775	0.018215181767232	-0.00506249822872951
54	0.0271885989709997	0.0218038282203838	-0.00482513313706646
55	0.0265232645830814	0.0234138734062918	-0.00479302084084117
56	0.0270202739390117	0.0221300764729313	-0.0048694249230812
57	0.0268095351717664	0.022661161285359	-0.0048663060698165
58	0.0274389163231135	0.0211231272354843	-0.00489683958303141
59	0.0272701856447111	0.021627686060764	-0.00488393383024578
60	0.0271487903671523	0.0218593910063977	-0.00490353030145083
61	0.0261880043299921	0.0243248822141457	-0.00481253106826335
62	0.0238373115718954	0.0316697989321194	-0.00464504274986003
63	0.0231650647882257	0.0339315784254055	-0.00459575562630782
64	0.019369042119047	0.0522002760310371	-0.00406547685492136
65	0.0190826112158573	0.0541259338338596	-0.0040077106033649
66	0.0190861095823496	0.0545929072074822	-0.00401790999247068
67	0.0179439417800761	0.0622720342391357	-0.00395332236682847
68	0.0183927380687836	0.0588606040031564	-0.00403524016852792
69	0.0182945823262514	0.0598211097853618	-0.00399713402943114
70	0.021365741371733	0.0427095645974795	-0.00422391988915746
71	0.0207211120961882	0.045866870761639	-0.00416765299549159
72	0.0229811448874824	0.035637450367286	-0.00418623319114848
73	0.0226039090842166	0.0373848274406151	-0.00402369817927999
74	0.0210099366284289	0.0448541295250275	-0.00382754348940146
75	0.0205196123564542	0.0473100527354797	-0.00370858749120735
76	0.0183470709585409	0.0603275038324157	-0.00362323423496039
77	0.0182184141872571	0.0611969229247797	-0.00361221060462825
78	0.0185014943589359	0.0593516577371892	-0.00360772831266279
79	0.018110526796157	0.0621865902702295	-0.00354877891554309
80	0.0198193695297727	0.0510478501567082	-0.00360117900786029
81	0.0194179666346406	0.0534588952975321	-0.00354567880319798
82	0.0195859163794194	0.0524940440502086	-0.00352115996105343
83	0.0188612166794171	0.0566173467093105	-0.00340974638159287
84	0.0190626881499193	0.0551922350814804	-0.00344917726796274
85	0.0193507802975309	0.0532904273840346	-0.00346311913677147
86	0.0187381118425062	0.0572329677193804	-0.00343352868724997
87	0.0188793146933661	0.0562959571742314	-0.0034471107686227
88	0.0181893069627668	0.0610535488929301	-0.00331374912497351
89	0.0186767929813987	0.0577361696689936	-0.00331707001717213
90	0.018086872486788	0.0617205066678929	-0.00330703425339443
91	0.0168298336032915	0.0711158581316251	-0.00323446237281174
92	0.0165887770364219	0.0731125171437975	-0.00321848222240322
93	0.0166756982663785	0.0723253404652235	-0.00317241424828757
94	0.0165450460001767	0.0734999387438786	-0.00313212989523007
95	0.0168040871955375	0.0712921214728177	-0.00312286303382649
96	0.0163791432716024	0.0748462852905063	-0.00313133402175742
97	0.0171703751013681	0.068043711127606	-0.00317007154911776
98	0.0171705532357395	0.068106669306263	-0.00315936780246094
99	0.0166767029399342	0.0721471706278467	-0.00309742480407926
100	0.0166361797422594	0.0724267552304322	-0.00302324927354854
101	0.0169471056900405	0.0697567287207917	-0.00302263475744223
102	0.0170791282485036	0.0685985731615391	-0.00301035063899923
103	0.0175441360211669	0.0648913308338674	-0.00304791162750633
104	0.0171611121083501	0.067985828012299	-0.00301327925220072
105	0.0174721609702939	0.0656450064865156	-0.00301181175013628
106	0.0174384423867321	0.0659527143873658	-0.00298058565846632
107	0.0176884010650944	0.0640291645104945	-0.00298608974337658
108	0.0178261651461311	0.0630085719754157	-0.00298818066009726
109	0.0192147218563433	0.053672177417766	-0.00310617614359328
110	0.0190897440531661	0.0543923763247081	-0.00310822091235381
111	0.0183400946778239	0.0594820590368759	-0.00305735911746974
112	0.0182262676732414	0.0603052808180321	-0.00303869188065292
113	0.0186449671619614	0.0575314691379296	-0.00307333243179386
114	0.018797251212342	0.0564352621577771	-0.00318422534881603
115	0.0191928244110244	0.0541082076266969	-0.00312205549621367
116	0.0185892694297003	0.0580074825316864	-0.00310141148755492
117	0.0180016140975423	0.062243101030707	-0.00303955779833944
118	0.0179851827109537	0.0624373019877238	-0.00301548179141141
119	0.018386514078749	0.0595254990265337	-0.00301900157086893
120	0.0188616781497101	0.0564100789157951	-0.00301526144201697
121	0.0174882787220497	0.0661931537673677	-0.00297556764969604
122	0.0169489262793675	0.0703970798774481	-0.00292548293209135
123	0.0173288403656807	0.0672891159952502	-0.00295803555971986
124	0.0176788981484987	0.064390804545158	-0.00294232319953229
125	0.0182113681384926	0.0604947802956449	-0.00299059106864737
126	0.0195392965717319	0.0515903930970417	-0.00316204999750127
127	0.0194930193431809	0.0518377333730468	-0.00314547272208765
128	0.0218363041603975	0.0397190806981039	-0.00323826192965388
129	0.0204608367072103	0.0465863445000853	-0.00314199171869015
130	0.0199694565157448	0.0492582244287993	-0.00313988920543851
131	0.0203802827753768	0.0469038423257312	-0.00313435163754699
132	0.0208461993223974	0.0444675587537586	-0.00313645471993273
133	0.0209889548514239	0.043700243584706	-0.00315144003744572
134	0.0202009650143876	0.0477010143409566	-0.00311959185265608
135	0.0199945290037604	0.0489614340936556	-0.0030911894186865
136	0.0206834235813943	0.0452298857316451	-0.00313298399036522
137	0.0205612309377906	0.0458769037065517	-0.00313822403780779
138	0.0196807900957152	0.0508444222450719	-0.0030769622453555
139	0.0191941120306931	0.0538683858875655	-0.00305890296102898
140	0.0188563305438224	0.0559746134052396	-0.00303370439925695
141	0.0190908394266773	0.0544844214933424	-0.00303112280116036
142	0.0191683896208347	0.0539797738852469	-0.00303824333188219
143	0.0187747315040667	0.0565031537349561	-0.00298354103410349
144	0.0178747650256417	0.0627236536828779	-0.00296302928232406
145	0.016436234253712	0.0743412769407852	-0.00286642593590977
146	0.0162062595585446	0.0763573829183045	-0.00284101137702087
147	0.0167619017541806	0.0716235803205388	-0.00286983242172186
148	0.0166972900753044	0.07226317113448	-0.00281531690721343
149	0.0161696152365438	0.0769152892854594	-0.00281276397916764
150	0.0164687367947329	0.0742181622470247	-0.00283756029831226
151	0.0167161900106562	0.0721038413999898	-0.00281547694007176
152	0.0171827724459274	0.0685331492546118	-0.00267974137401336
153	0.0172812814632831	0.0677870664203744	-0.0026633552992919
154	0.0161126556274598	0.0776934767638542	-0.00258495227074301
155	0.0160772544282201	0.0779426194010956	-0.00258735089468816
156	0.0160043032244526	0.0786324762280882	-0.00260107526883771
157	0.0166313576182587	0.0732395280794811	-0.00265505078337065
158	0.0166685849531498	0.0729212883190368	-0.00265498471708332
159	0.0173904374777729	0.0670279242847756	-0.00270361235878219
160	0.0172910351755482	0.0676572241568629	-0.00273254235118531
161	0.017518338075752	0.0659036896063404	-0.00274527948349504
162	0.0194936980780676	0.0524274775100833	-0.00289243009544965
163	0.0174573379777744	0.0659603569348092	-0.00271588725182067
164	0.017866990115886	0.0629942610876997	-0.00274785262149735
165	0.0178541896726069	0.0630588404378623	-0.00274644084731481
166	0.0179664256296731	0.0622338628599606	-0.00273284776311597
167	0.0176043523587092	0.0649231116613294	-0.00270447809693183
168	0.0169670306596761	0.0699937123429428	-0.00263479793777187
169	0.0167193190895804	0.0720349073767559	-0.00261412809708147
170	0.0176538778755191	0.064714024343439	-0.00265361276293755
171	0.0178254637695994	0.0633339429932304	-0.00257226628682496
172	0.016895641568906	0.0705432310673585	-0.00249501139420223
173	0.0169333352047165	0.0702147075047659	-0.00251126427055793
174	0.0173349136992539	0.0670626669784782	-0.00253256981975672
175	0.0173451847969425	0.0669786236832675	-0.00253598431811913
176	0.0173408156609935	0.0668761802917224	-0.00255078302283196
177	0.0182430021160949	0.0601754524730248	-0.00258127700941081
178	0.0191556213100036	0.0539568992386895	-0.00268117660552806
179	0.020785150258836	0.0448089095655508	-0.0027269814547835
180	0.0207835449357429	0.0448131550136106	-0.00272353266590824
181	0.0209011422384342	0.0442034736516151	-0.00272041194607655
182	0.0209682429881787	0.0438876530187793	-0.00271496570060888
183	0.021108010088286	0.0432056035595471	-0.00272864822070161
184	0.0207915517120728	0.0448093587227819	-0.00268119969851237
185	0.0208099845273871	0.044734643556813	-0.0026782451891329
186	0.0216243695638396	0.0407640007855543	-0.00272862509797295
187	0.0208748915964933	0.0446267674953746	-0.00265919756419703
188	0.0213056649491913	0.0425816001365956	-0.00269033376422901
189	0.0211309618581372	0.043368161784221	-0.00269114427055266
190	0.0215504261194476	0.0412663016414838	-0.00268737193211376
191	0.0203477046165559	0.047442962604654	-0.00263804320110975
192	0.0205951080707061	0.0461816693785387	-0.00264489805217036
193	0.0194866675502052	0.05216791639632	-0.00258451319861644
194	0.0182493520825309	0.0600379892298181	-0.00254354674902976
195	0.0181879579651268	0.0604559446134264	-0.0025412107541878
196	0.0167229158510019	0.0716837970243041	-0.00239163697906529
197	0.0165993857721624	0.0727757159089085	-0.00236522799983066
198	0.0168047368197556	0.0710839172737275	-0.0023711937360961
199	0.0164765327620399	0.0737388178657965	-0.00234940127323016
200	0.0153820099330685	0.0840154599698048	-0.00229993463912638
201	0.0154556545294678	0.0833012290346395	-0.0023129304202161
202	0.0153296744891728	0.0845857799542815	-0.00231516175646422
203	0.0156136512619742	0.0816628656680194	-0.0023335891151801
204	0.0154516924023793	0.0832354780156702	-0.00233165598083835
205	0.0155055660707053	0.0825328219883443	-0.00232378464594328
206	0.0155316420803465	0.0823120090102137	-0.00233109279322135
207	0.0139734315007422	0.0995721967785355	-0.0022395697778769
208	0.0150216165136059	0.0875421453843561	-0.00230262182018254
209	0.0149503441572891	0.0882597627690108	-0.00230685375244166
210	0.0151819138031151	0.0857929163797307	-0.00232532878536022
211	0.0149896454970728	0.0877870012331297	-0.00230145815828192
212	0.0140381481586954	0.0992915820032484	-0.0021986637871446
213	0.0143797605090662	0.0953258445253052	-0.00222009041966051
214	0.0141535482141697	0.0979353659252356	-0.00221139428753218
215	0.0141304516266773	0.0981898490540745	-0.00220830690877529
216	0.0137175305092283	0.10326313511437	-0.00218311609562635
217	0.0136349074250489	0.10426340844374	-0.00217177558597783
218	0.0134762092137335	0.106352912093758	-0.00216116339532824
219	0.0135484568698745	0.105433667979661	-0.00217571893707887
220	0.0129759323469283	0.11298822862546	-0.00211265574246688
221	0.0129673516978398	0.113085700916548	-0.00211034477056466
222	0.0132368509295334	0.10939737062617	-0.00212089366814641
223	0.0132415422724693	0.109349980669982	-0.00211852817224499
224	0.0132148793700243	0.109734352843642	-0.00212112080473014
225	0.0129465361376617	0.113229819473067	-0.00207035226417807
226	0.0131151348387843	0.110947502290432	-0.00208211005067473
227	0.0129830327428958	0.112705366912549	-0.00207441704436637
228	0.0131918970367251	0.109889126772322	-0.00207855282428842
229	0.0138470520671821	0.101525341507206	-0.00211034089331408
230	0.0140188600618691	0.0994391119332626	-0.00213785812364331
231	0.0141653114652287	0.0976771087176511	-0.00213840017798631
232	0.0141507988706961	0.0979003738884666	-0.00213235197547288
233	0.0142323082729066	0.0969281419432433	-0.00213362548028242
234	0.014173456292056	0.0975813644562704	-0.00213308220757705
235	0.0131776213911433	0.110323345393504	-0.002088839982383
236	0.0131042942748608	0.111283937309758	-0.00208850144821432
237	0.0128442911312384	0.114875538299061	-0.00205965761709526
238	0.0120116372273704	0.127352831322676	-0.00201070095355075
239	0.0114051350084582	0.137494671972596	-0.00199075330430905
240	0.0114357446645987	0.136966965747777	-0.00198987659316907
241	0.0108894855539061	0.146672357877485	-0.00195125788834701
242	0.0109687234650681	0.145197058683035	-0.00195414069555356
243	0.011176392828172	0.141499321349405	-0.00196132262470341
244	0.0112628267956235	0.139971706039085	-0.00196639682480688
245	0.0111497767113523	0.141932671709008	-0.00196077920366032
246	0.0110994814195673	0.142789192458194	-0.0019543913887701
247	0.0109579060167031	0.145401834810765	-0.00194512943910172
248	0.0109820007107433	0.144966028589516	-0.00194236835235379
249	0.0110678121780795	0.143401501916645	-0.00195071003092902
250	0.0112506949911004	0.140135680058264	-0.00196483541246098
251	0.0113246440951621	0.138822746215165	-0.00196882364330368
252	0.0114008147125431	0.137542618129786	-0.00197428842000887
253	0.0128338203847347	0.1152738022539	-0.00206154198972952
254	0.0127996102611454	0.115762744136024	-0.00206039931791992
255	0.0127934737397991	0.115842929291469	-0.00205912292137098
256	0.0128865059858662	0.114490926212198	-0.00206110976132007
257	0.0130268051820399	0.112591331063299	-0.00205955416461617
258	0.0131163109663467	0.111416529409366	-0.0020608944056165
259	0.0122960202914358	0.12316824690913	-0.00199598325249858
260	0.0114075744054998	0.137554188445672	-0.00193793959460192
261	0.011196708083139	0.141339118195749	-0.00191523072353034
262	0.0111575991165238	0.142023615156472	-0.00191157302748773
263	0.0112343348737043	0.140641924717432	-0.00191747068488453
264	0.0112066963583056	0.141089184643192	-0.00191956649479619
265	0.0112907837489788	0.139570928019184	-0.00191811886159522
266	0.0112516235142075	0.140293644794977	-0.00191269022608875
267	0.0110609016120436	0.143660012661255	-0.00189966700557614
268	0.0108482446814229	0.147563465669308	-0.00189167819222841
269	0.0107541964854118	0.149307763266075	-0.00187797395734944
270	0.0109183597498053	0.146304306048319	-0.00188604739217859
271	0.0109949528423512	0.14492284294816	-0.00189490249156745
272	0.011732750749593	0.132303725262751	-0.00195645672332167
273	0.0117577283920202	0.131891028525222	-0.00195991662294704
274	0.0113026407786602	0.139462952404507	-0.00194085809054341
275	0.0113622385561959	0.138382338331324	-0.0019510764796905
276	0.0114695286323193	0.136539684050497	-0.00195956757983973
277	0.0117257498972542	0.132227147813014	-0.00197541069555149
278	0.0128743293123772	0.114956492491232	-0.00207073595741446
279	0.0129243553318961	0.114246673928072	-0.0020771552024187
280	0.0130280819552524	0.112777582541132	-0.0020847465482844
281	0.0129352300347985	0.114088277504159	-0.00207695731199837
282	0.0127662194656953	0.116487962865259	-0.00206937767264347
283	0.0132504809096201	0.109837420148441	-0.0021107878269298
284	0.0133535944652688	0.108467001284924	-0.00211371775834422
285	0.0132211629570321	0.110205218508721	-0.00210669773168299
286	0.0133188655339399	0.108918432915474	-0.00211249404968162
287	0.013678451446787	0.104270566653462	-0.00213281488485417
288	0.0136350033038602	0.104826562600742	-0.00213064124334526
289	0.0138287273389135	0.102376574717027	-0.00213820995090661
290	0.0136619016438163	0.104472008885798	-0.00212864338559762
291	0.0134707187960788	0.106968541825615	-0.00212336340043824
292	0.0135159934888303	0.106387947306682	-0.00212833684522729
293	0.0126773188101035	0.117645032976231	-0.00206631637754991
294	0.0125279699680655	0.119818126401254	-0.00205140400409422
295	0.0130338794257648	0.112672493261579	-0.0020925956124271
296	0.01296803650887	0.113584942925917	-0.00209156820421917
297	0.0128577092458314	0.114912044206773	-0.00207016317064152
298	0.0127196853464089	0.116827686301328	-0.00205974593418264
299	0.0128268571088475	0.115318318230724	-0.00206609888000926
300	0.0124258685713834	0.121295830609763	-0.00202882573517376
301	0.0124826024385192	0.120383546945715	-0.00204083318566692
302	0.0131162800841161	0.11143872134944	-0.0020801472713822
303	0.0130686004030068	0.112056691889882	-0.00207911229365934
304	0.0130098967939182	0.112861589397702	-0.00207906547959774
305	0.0128367686574862	0.115256862046361	-0.00206927953136783
306	0.0126892260264466	0.117369785568268	-0.00205404410005629
307	0.0124138258732672	0.121395224433651	-0.00203864091529676
308	0.0124772024835786	0.120421733367232	-0.00204780427376668
309	0.0124358651234663	0.121050440924745	-0.00204176325619355
310	0.012417583616968	0.121321865657412	-0.00204067009084978
311	0.0124297243758638	0.121134037017855	-0.00204181725582327
312	0.0124780723596444	0.120426800500864	-0.00204172321255748
313	0.0124572435128375	0.12070162968714	-0.00204761082330311
314	0.0125120368027168	0.119849796705737	-0.0020522890458038
315	0.0125294043331191	0.119607676118798	-0.0020528050906528
316	0.0125622176518487	0.119102133223023	-0.00205555587302581
317	0.0122311415100649	0.123843803238866	-0.00202041888705543
318	0.012473529401625	0.120230368409636	-0.00203529774414434
319	0.0128932545355761	0.11425212042839	-0.00206740210926283
320	0.0133838035936801	0.107498484464318	-0.00209605155821362
321	0.0134927183260742	0.106391684204698	-0.00212500175660817
322	0.0134561055423118	0.10686066701614	-0.00212313636480834
323	0.0132728414399711	0.10928483792796	-0.00211486084720996
324	0.0132574690846639	0.109473575296917	-0.00211250106941198
325	0.0134283379643217	0.107201169005641	-0.00212252221422226
326	0.0138864213380999	0.101448380256279	-0.0021403867064209
327	0.0134195902129484	0.107332821592457	-0.00210591940956466
328	0.0134317575619134	0.10727919691818	-0.00211138531766776
329	0.0135461161865874	0.105780128392209	-0.00211697447026826
330	0.0133317713165844	0.108465434055191	-0.00209912463856098
331	0.0133939091906623	0.107624736313572	-0.00210639009097313
332	0.0137049469944094	0.103617391393771	-0.00212726076541525
333	0.0137150189916475	0.10349259119783	-0.00212779305961865
334	0.0137134198453637	0.103510053068112	-0.00212787578261594
335	0.0137555503172465	0.102986112936266	-0.00213110064416783
336	0.0140321278378106	0.0996383433600764	-0.00215733249598078
337	0.0140898873472429	0.0989220867932618	-0.00215781287192014
338	0.0141627471970918	0.0980384911641611	-0.00216171881531519
339	0.0144836957761529	0.094370470621489	-0.00219003848722731
340	0.0144460569522753	0.0948096155295658	-0.00218864075188854
341	0.0144097510958786	0.0952283722356742	-0.00218666714811374
342	0.0145303733519183	0.0938578621996845	-0.00219408885652223
343	0.0145137804089888	0.0940501523087827	-0.00219485943815829
344	0.014511252678145	0.0940724342160804	-0.00219617749400085
345	0.0144843481565842	0.0943849163223688	-0.00219489114213295
346	0.0146510912758034	0.0925125513786161	-0.00221047033463743
347	0.0146574339390966	0.0924918868500599	-0.00221800012913346
348	0.0146222302035335	0.0928760765822353	-0.0022130857021496
349	0.0149657766053257	0.0891271192622728	-0.00223363507993141
350	0.0149730637677037	0.0890470423789967	-0.00223388537814499
351	0.0149423346695374	0.0893722105339351	-0.0022300182583055
352	0.0150324779340664	0.0884068253301504	-0.00223722208361649
353	0.0151052265239245	0.0876513514448946	-0.00224233047088205
354	0.0150849824253988	0.0879202114011068	-0.00224310723237625
355	0.0151031777927734	0.0877318571229169	-0.00224354211651411
356	0.0151059927796117	0.0876983848341744	-0.00224442119512692
357	0.015142066741938	0.087322040066323	-0.0022468881177915
358	0.0151527901872924	0.0871997899719412	-0.00224763148550231
359	0.0150030389760836	0.0888188087469346	-0.00223884316105909
360	0.0149810352417035	0.0890619700944829	-0.00223679613664102
361	0.0150482473626147	0.0883323172045198	-0.00224058568988782
362	0.0150283071967869	0.0885395123129958	-0.00224040610793366
363	0.0153660746347913	0.0850552997672012	-0.00225750955538317
364	0.0154185080018311	0.0845242613029962	-0.00226072234959977
365	0.0154236201714051	0.0844715073523433	-0.00226127142148329
366	0.0154420155944764	0.0843035749378515	-0.00225890210835819
367	0.0154598095875017	0.0841361181277561	-0.0022616199981286
368	0.015413845908605	0.0846073172328519	-0.00225818557623457
369	0.0153854342766271	0.084891165408355	-0.00225654413677821
370	0.0155566441266922	0.0831815549038682	-0.00227043792236305
371	0.0156037812831515	0.0827163446109963	-0.00227419082025823
372	0.0155588093608749	0.0831605509536266	-0.00227090198784637
373	0.0155886054954346	0.0828593779817703	-0.00227156609460803
374	0.0155848869787922	0.0828962357921088	-0.0022714357132115
375	0.0155816939178957	0.0829271985858456	-0.00227079818774542
376	0.0155800954998033	0.0829437004298417	-0.00226863113763361
377	0.015572486602571	0.0830208880035812	-0.00226849460987507
378	0.0155433341877864	0.0833056805460758	-0.0022672943317209
379	0.015533587656091	0.0834063084722515	-0.00226652700933988
380	0.0154025997271316	0.084719560400049	-0.0022580141149254
381	0.0154360531189999	0.0843487200198031	-0.00225950364187923
382	0.0154965245891522	0.0837440259241919	-0.00226211060725694
383	0.0155001417563156	0.0837115596007637	-0.00226241593692075
384	0.0154509649606491	0.0841940939011789	-0.00226002649959022
385	0.0154010768551267	0.0846984605257478	-0.00225708174968233
386	0.0153904945417402	0.0848055257730382	-0.00225659560931391
387	0.0153412789654673	0.085305325580072	-0.00225201665015128
388	0.0153365948765629	0.0853523828988922	-0.00225150948990563
389	0.015352573266955	0.0851947082406251	-0.00225279568080983
390	0.0152854389722664	0.0858740083562043	-0.00224816854402685
391	0.0152818384072141	0.0859097598042659	-0.00224792684687096
392	0.015283781289489	0.0858939481807932	-0.00224785239265404
393	0.0152866697350033	0.0858646925199096	-0.00224800532522466
394	0.0152883814615761	0.0858474952577873	-0.00224806097739159
395	0.0152894285696574	0.0858366872291401	-0.00224811831086516
396	0.0152904103211625	0.0858268771087327	-0.00224822481991383
397	0.0152912614179128	0.0858177422628996	-0.00224825694287041
398	0.015291971076604	0.0858105383644872	-0.00224832001413024
